# Supplementary material for: Genome-Wide Analysis in Swine Associates Corneal Graft Rejection with Donor-Recipient Mismatches in Three Novel Histocompatibility Regions and One Locus Homologous to the Mouse H-3 Locus
Source: PLoS One. 2016 Mar 24;11(3):e0152155. doi: 10.1371/journal.pone.0152155 (PMC4806994; doi:10.1371/journal.pone.0152155)
Supplement: S2 Fig — (XLSX) [file pone.0152155.s002.xlsx]

## Sheet: Model 1 SNPs
LRT values for full genome scan in Model 1
Compatible genotypes are when both donor and recipient have the same genotype								See end for key to columns
or recipient is heterozygote (i.e. heterozygote is universal recipient)
chromosome	position	SNP locus	nrecords	EffDirection	LRTChi	pSuccessSame	pSuccessDiff	nSameSuccess	nSameFailure	nDiffSuccess	nDiffFailure
1	27137	ASGA0000005	20	0	0	0.5	0.5	8	8	2	2
1	52297	ALGA0000009	20	0	0	0.5	0.5	8	8	2	2
1	79763	ALGA0000014	20	0	0	0.5	0.5	8	8	2	2
1	126385	ASGA0000014	20	-1	-99	-99	-99	10	10	0	0
1	152975	ASGA0000021	20	0	0	0.5	0.5	8	8	2	2
1	173251	H3GA0000026	20	0	0	0.5	0.5	8	8	2	2
1	210181	ALGA0000021	20	0	0	0.5	0.5	8	8	2	2
1	250695	INRA0000015	20	-1	-99	-99	-99	10	10	0	0
1	268032	H3GA0000032	20	0	0	0.5	0.5	8	8	2	2
1	286414	ALGA0000022	20	0	0	0.5	0.5	8	8	2	2
1	310320	M1GA0000060	20	0	0	0.5	0.5	8	8	2	2
1	332755	ASGA0000047	20	1	1.29715	0.5625	0.25	9	7	1	3
1	382854	M1GA0000069	20	0	0	0.5	0.5	8	8	2	2
1	421570	DRGA0000001	20	-1	-99	-99	-99	10	10	0	0
1	471880	H3GA0000048	20	-1	-99	-99	-99	10	10	0	0
1	535399	ASGA0000050	20	0	0	0.5	0.5	8	8	2	2
1	548870	MARC0072195	20	0	0	0.5	0.5	8	8	2	2
1	558900	MARC0052624	20	-1	-99	-99	-99	10	10	0	0
1	580756	MARC0110724	20	0	0	0.5	0.5	8	8	2	2
1	596358	MARC0075674	20	0	0	0.5	0.5	8	8	2	2
1	693712	H3GA0000057	20	1	2.53151	0.6	0.2	9	6	1	4
1	701062	M1GA0000081	20	1	2.53151	0.6	0.2	9	6	1	4
1	707412	H3GA0000058	20	1	2.53151	0.6	0.2	9	6	1	4
1	743066	ALGA0000046	20	0	0	0.5	0.5	8	8	2	2
1	757192	ALGA0000047	20	0	0	0.5	0.5	8	8	2	2
1	843873	ASGA0000071	20	0	0	0.5	0.5	8	8	2	2
1	887472	INRA0000026	20	0	0	0.5	0.5	8	8	2	2
1	905716	M1GA0000100	20	0	0	0.5	0.5	8	8	2	2
1	928408	H3GA0000077	20	0	0	0.5	0.5	8	8	2	2
1	950526	H3GA0000082	20	0	0	0.5	0.5	8	8	2	2
1	975428	ASGA0000091	20	0	0	0.5	0.5	8	8	2	2
1	996367	M1GA0000135	20	0	0	0.5	0.5	8	8	2	2
1	1009363	M1GA0000139	20	0	0	0.5	0.5	8	8	2	2
1	1034088	M1GA0000151	20	0	0	0.5	0.5	8	8	2	2
1	1063721	M1GA0000158	18	1	0.06401	0.5714	0.5	8	6	2	2
1	1134735	M1GA0000397	20	0	0	0.5	0.5	8	8	2	2
1	1161246	ALGA0000232	20	0	0	0.5	0.5	8	8	2	2
1	1500330	MARC0049965	20	1	5.93597	0.6923	0.1429	9	4	1	6
1	1515099	ASGA0000323	20	0	0	0.5	0.5	8	8	2	2
1	1529325	ALGA0000251	20	0	0	0.5	0.5	8	8	2	2
1	1587635	MARC0028827	18	1	0.06401	0.5714	0.5	8	6	2	2
1	1609355	ALGA0000218	20	0	0	0.5	0.5	8	8	2	2
1	1620902	ASGA0000304	20	0	0	0.5	0.5	8	8	2	2
1	1651053	ASGA0000309	20	0	0	0.5	0.5	8	8	2	2
1	1676527	CASI0007833	20	1	0.96629	0.5714	0.3333	8	6	2	4
1	1837262	ASGA0101285	20	-1	-99	-99	-99	10	10	0	0
1	1859643	ASGA0083458	20	0	0	0.5	0.5	8	8	2	2
1	1988995	MARC0015795	20	0	0	0.5	0.5	8	8	2	2
1	2009315	ASGA0086709	20	0	0	0.5	0.5	8	8	2	2
1	2013296	ALGA0112852	20	0	0	0.5	0.5	8	8	2	2
1	2035765	ASGA0102762	20	0	0	0.5	0.5	8	8	2	2
1	2037423	MARC0076778	20	0	0	0.5	0.5	8	8	2	2
1	2048334	M1GA0025062	20	0	0	0.5	0.5	8	8	2	2
1	2091736	DRGA0017627	20	-1	-99	-99	-99	10	10	0	0
1	2139285	H3GA0056137	20	0	0	0.5	0.5	8	8	2	2
1	2214272	H3GA0052387	20	1	1.84803	0.6364	0.3333	7	4	3	6
1	2241105	ASGA0098570	20	0	0	0.5	0.5	8	8	2	2
1	2241794	ASGA0085025	20	0	0	0.5	0.5	8	8	2	2
1	2252231	MARC0096709	20	0	0	0.5	0.5	8	8	2	2
1	2257525	ASGA0085437	20	1	0.22035	0.5385	0.4286	7	6	3	4
1	2263267	MARC0063358	20	0	0	0.5	0.5	8	8	2	2
1	2321538	MARC0001272	20	1	1.84803	0.6364	0.3333	7	4	3	6
1	2335557	ASGA0000264	20	1	0.26807	0.5333	0.4	8	7	2	3
1	2351348	ALGA0000195	20	1	0.26807	0.5333	0.4	8	7	2	3
1	2367874	ALGA0000188	20	1	1.84803	0.6364	0.3333	7	4	3	6
1	2380795	MARC0000620	20	0	0	0.5	0.5	8	8	2	2
1	2393816	H3GA0000220	20	0	0	0.5	0.5	8	8	2	2
1	2449048	M1GA0000376	20	0	0	0.5	0.5	8	8	2	2
1	2487691	ASGA0000285	20	0	0	0.5	0.5	8	8	2	2
1	2564832	MARC0011088	20	-1	-99	-99	-99	10	10	0	0
1	2666025	ALGA0000172	20	-1	-99	-99	-99	10	10	0	0
1	2699313	DIAS0002496	20	1	2.53151	0.6	0.2	9	6	1	4
1	2716226	ASGA0000192	20	-1	-99	-99	-99	10	10	0	0
1	2731951	M1GA0000288	18	1	3.67831	0.6923	0.2	9	4	1	4
1	2762928	M1GA0000282	20	-1	-99	-99	-99	10	10	0	0
1	2815192	ALGA0000133	20	1	1.29715	0.5625	0.25	9	7	1	3
1	2836392	ASGA0000170	20	-1	-99	-99	-99	10	10	0	0
1	2844660	MARC0040142	20	0	0	0.5	0.5	8	8	2	2
1	2865414	ALGA0000134	20	2	1.29715	0.4375	0.75	7	9	3	1
1	2882527	MARC0038011	20	-1	-99	-99	-99	10	10	0	0
1	2909947	ASGA0000179	20	0	0	0.5	0.5	8	8	2	2
1	2948581	ALGA0000131	20	-1	-99	-99	-99	10	10	0	0
1	2962017	H3GA0000180	20	1	0.84024	0.5833	0.375	7	5	3	5
1	2973124	M1GA0000233	20	1	1.29715	0.5625	0.25	9	7	1	3
1	3057224	ALGA0000120	20	1	1.29715	0.5625	0.25	9	7	1	3
1	3092819	M1GA0000188	20	0	0	0.5	0.5	8	8	2	2
1	3119468	H3GA0000123	18	2	3.02324	0.4375	1	7	9	2	0
1	3133613	M1GA0000195	20	0	0	0.5	0.5	8	8	2	2
1	3156870	MARC0018011	14	1	0.20025	0.6667	0.5	8	4	1	1
1	3186123	MARC0070292	20	-1	-99	-99	-99	10	10	0	0
1	3207320	MARC0072453	20	0	0	0.5	0.5	8	8	2	2
1	3231311	ALGA0000112	20	0	0	0.5	0.5	8	8	2	2
1	3263232	MARC0076699	20	2	1.29715	0.4375	0.75	7	9	3	1
1	3327283	H3GA0000310	20	2	2.02687	0.3846	0.7143	5	8	5	2
1	3362775	DIAS0001378	20	2	0.26807	0.4667	0.6	7	8	3	2
1	3390511	ALGA0000269	20	2	1.43895	0.4737	1	9	10	1	0
1	3415570	H3GA0000320	20	2	1.29715	0.4375	0.75	7	9	3	1
1	3438170	ALGA0000277	20	2	1.29715	0.4375	0.75	7	9	3	1
1	3461740	ASGA0000364	20	2	1.29715	0.4375	0.75	7	9	3	1
1	3473855	ASGA0000370	20	2	1.29715	0.4375	0.75	7	9	3	1
1	3503710	ALGA0000288	20	0	0	0.5	0.5	8	8	2	2
1	3517690	ALGA0000289	20	-1	-99	-99	-99	10	10	0	0
1	3547171	ALGA0000297	20	-1	-99	-99	-99	10	10	0	0
1	3562054	M1GA0000475	20	0	0	0.5	0.5	8	8	2	2
1	3575644	ALGA0000300	20	2	1.29715	0.4375	0.75	7	9	3	1
1	3577096	ALGA0108678	20	2	1.29715	0.4375	0.75	7	9	3	1
1	3642887	MARC0021314	18	2	0.82381	0.5	0.75	7	7	3	1
1	3649271	MARC0083899	20	2	1.43895	0.4737	1	9	10	1	0
1	3690865	MARC0087450	20	1	0.26807	0.5333	0.4	8	7	2	3
1	3933658	INRA0000110	20	2	1.29715	0.4375	0.75	7	9	3	1
1	3961383	ALGA0000303	20	2	1.29715	0.4375	0.75	7	9	3	1
1	3972199	MARC0102958	20	2	1.29715	0.4375	0.75	7	9	3	1
1	4015957	ALGA0000305	20	2	1.29715	0.4375	0.75	7	9	3	1
1	4069045	M1GA0000482	20	0	0	0.5	0.5	8	8	2	2
1	4089639	ASGA0000390	20	2	1.29715	0.4375	0.75	7	9	3	1
1	4144639	INRA0000119	20	2	1.29715	0.4375	0.75	7	9	3	1
1	4169369	ALGA0000312	20	2	1.29715	0.4375	0.75	7	9	3	1
1	4185638	H3GA0000347	20	2	1.29715	0.4375	0.75	7	9	3	1
1	4206003	ALGA0000319	20	2	1.29715	0.4375	0.75	7	9	3	1
1	4248894	ALGA0000323	20	0	0	0.5	0.5	8	8	2	2
1	4263629	MARC0008402	20	-1	-99	-99	-99	10	10	0	0
1	4286178	ASGA0000414	20	-1	-99	-99	-99	10	10	0	0
1	4309110	ALGA0000331	20	0	0	0.5	0.5	8	8	2	2
1	4329741	M1GA0000495	20	0	0	0.5	0.5	8	8	2	2
1	4352063	ALGA0000339	20	-1	-99	-99	-99	10	10	0	0
1	4404967	ASGA0000422	20	0	0	0.5	0.5	8	8	2	2
1	4410999	M1GA0000498	20	2	1.29715	0.4375	0.75	7	9	3	1
1	4426329	ASGA0000430	20	2	1.29715	0.4375	0.75	7	9	3	1
1	4588149	ASGA0000434	20	2	1.29715	0.4375	0.75	7	9	3	1
1	4627505	DRGA0000017	20	2	0.84024	0.4167	0.625	5	7	5	3
1	4650936	ASGA0000440	20	2	1.29715	0.4375	0.75	7	9	3	1
1	4674033	ALGA0000354	20	2	1.29715	0.4375	0.75	7	9	3	1
1	4690802	ALGA0000356	20	2	0.84024	0.4167	0.625	5	7	5	3
1	4726951	MARC0003894	20	-1	-99	-99	-99	10	10	0	0
1	4772926	ALGA0000370	20	2	1.29715	0.4375	0.75	7	9	3	1
1	4790972	ALGA0000368	20	1	0.26807	0.5333	0.4	8	7	2	3
1	4806989	ALGA0000376	20	-1	-99	-99	-99	10	10	0	0
1	4824547	ALGA0000375	19	2	4.35688	0.4375	1	7	9	3	0
1	4900592	ASGA0000452	20	-1	-99	-99	-99	10	10	0	0
1	4984562	M1GA0000501	20	1	0.26807	0.5333	0.4	8	7	2	3
1	5005027	ASGA0000453	20	2	1.29715	0.4375	0.75	7	9	3	1
1	5029768	ALGA0000381	20	1	2.99527	0.5556	0	10	8	0	2
1	5042067	ALGA0000383	20	-1	-99	-99	-99	10	10	0	0
1	5153664	INRA0000194	20	1	1.43895	0.5263	0	10	9	0	1
1	5215089	ALGA0000386	20	2	4.69108	0.4118	1	7	10	3	0
1	5220384	ALGA0000388	20	2	4.69108	0.4118	1	7	10	3	0
1	5246075	MARC0007285	20	0	0	0.5	0.5	8	8	2	2
1	5279840	ALGA0000393	20	1	1.43895	0.5263	0	10	9	0	1
1	5322177	ALGA0000397	19	2	3.25213	0.4118	1	7	10	2	0
1	5363789	ALGA0000407	18	2	0.82381	0.5	0.75	7	7	3	1
1	5393161	ASGA0000475	20	1	0.26807	0.5333	0.4	8	7	2	3
1	5435081	MARC0097015	20	-1	-99	-99	-99	10	10	0	0
1	5455537	ALGA0000427	20	2	4.69108	0.4118	1	7	10	3	0
1	5482473	ASGA0000490	20	1	1.43895	0.5263	0	10	9	0	1
1	5507134	H3GA0000401	20	2	4.69108	0.4118	1	7	10	3	0
1	5528235	ALGA0000431	20	2	2.02687	0.3846	0.7143	5	8	5	2
1	5551976	ALGA0000436	20	2	4.69108	0.4118	1	7	10	3	0
1	5576363	ALGA0000440	20	2	4.69108	0.4118	1	7	10	3	0
1	5610461	ALGA0000441	20	1	1.43895	0.5263	0	10	9	0	1
1	5644901	MARC0023660	20	2	4.69108	0.4118	1	7	10	3	0
1	5676681	ALGA0000442	20	2	4.69108	0.4118	1	7	10	3	0
1	5717110	INRA0000229	20	2	4.69108	0.4118	1	7	10	3	0
1	5738471	MARC0028762	20	1	1.43895	0.5263	0	10	9	0	1
1	5764577	ALGA0000451	20	2	4.69108	0.4118	1	7	10	3	0
1	5776149	MARC0095028	20	2	8.63046	0.3333	1	5	10	5	0
1	5788940	ALGA0000458	20	2	10.9743	0.2857	1	4	10	6	0
1	5812838	MARC0036469	20	2	10.9743	0.2857	1	4	10	6	0
1	5838991	MARC0073715	20	2	10.9743	0.2857	1	4	10	6	0
1	5853735	DRGA0000033	20	1	1.43895	0.5263	0	10	9	0	1
1	5878645	ALGA0000474	20	2	10.9743	0.2857	1	4	10	6	0
1	5919755	MARC0010743	20	-1	-99	-99	-99	10	10	0	0
1	5947115	ASGA0000548	20	-1	-99	-99	-99	10	10	0	0
1	6001228	DRGA0000038	20	2	10.9743	0.2857	1	4	10	6	0
1	6023620	M1GA0000537	20	2	10.9743	0.2857	1	4	10	6	0
1	6029532	DRGA0000040	20	2	10.9743	0.2857	1	4	10	6	0
1	6069516	DRGA0000041	20	1	1.43895	0.5263	0	10	9	0	1
1	6089669	ASGA0000554	20	2	0.39866	0.4706	0.6667	8	9	2	1
1	6119197	ALGA0000492	20	-1	-99	-99	-99	10	10	0	0
1	6134855	ASGA0000556	20	-1	-99	-99	-99	10	10	0	0
1	6148105	H3GA0000454	20	2	0.84024	0.4167	0.625	5	7	5	3
1	6177342	ALGA0000501	20	2	10.9743	0.2857	1	4	10	6	0
1	6193778	H3GA0000459	14	-1	-99	-99	-99	7	7	0	0
1	6213107	MARC0016720	20	-1	-99	-99	-99	10	10	0	0
1	6229325	MARC0069522	18	-1	-99	-99	-99	10	8	0	0
1	6332037	ALGA0108518	20	2	0.39866	0.4706	0.6667	8	9	2	1
1	6349126	ALGA0115616	18	2	9.45428	0.3333	1	4	8	6	0
1	6477700	ALGA0119138	20	-1	-99	-99	-99	10	10	0	0
1	6480140	ASGA0104958	20	-1	-99	-99	-99	10	10	0	0
1	6497462	MARC0021584	20	-1	-99	-99	-99	10	10	0	0
1	6510102	MARC0004054	20	2	2.02687	0.3846	0.7143	5	8	5	2
1	6511444	MARC0027411	20	2	2.02687	0.3846	0.7143	5	8	5	2
1	6514619	ALGA0123376	20	1	1.43895	0.5263	0	10	9	0	1
1	6532761	H3GA0000476	20	2	0.84024	0.4167	0.625	5	7	5	3
1	6563277	M1GA0000547	20	2	0.22035	0.4615	0.5714	6	7	4	3
1	6589467	MARC0034880	20	2	0.96629	0.4286	0.6667	6	8	4	2
1	6609006	INRA0000290	20	-1	-99	-99	-99	10	10	0	0
1	6730515	ASGA0000576	20	2	10.9743	0.2857	1	4	10	6	0
1	6756857	ASGA0000578	20	1	0.96629	0.5714	0.3333	8	6	2	4
1	6807944	M1GA0000549	20	2	0.84024	0.4167	0.625	5	7	5	3
1	6832104	MARC0097604	20	1	0.96629	0.5714	0.3333	8	6	2	4
1	6852428	INRA0000314	20	2	0.84024	0.4167	0.625	5	7	5	3
1	6882981	ALGA0000538	20	1	0.96629	0.5714	0.3333	8	6	2	4
1	6951616	ASGA0095912	20	2	0.22035	0.4615	0.5714	6	7	4	3
1	7048637	ASGA0000589	20	2	0.22035	0.4615	0.5714	6	7	4	3
1	7069535	MARC0059741	19	2	2.63482	0.3333	0.7143	4	8	5	2
1	7081074	ALGA0000557	20	1	0.96629	0.5714	0.3333	8	6	2	4
1	7103396	ASGA0000601	18	1	0.06401	0.5714	0.5	8	6	2	2
1	7124180	H3GA0000512	20	1	0.96629	0.5714	0.3333	8	6	2	4
1	7137274	H3GA0000513	20	2	10.9743	0.2857	1	4	10	6	0
1	7156982	MARC0074666	20	1	0.96629	0.5714	0.3333	8	6	2	4
1	7179524	H3GA0000521	20	2	0.84024	0.4167	0.625	5	7	5	3
1	7211215	ASGA0000625	20	-1	-99	-99	-99	10	10	0	0
1	7237131	H3GA0000529	20	1	0.96629	0.5714	0.3333	8	6	2	4
1	7258912	ASGA0000636	20	1	0.96629	0.5714	0.3333	8	6	2	4
1	7296134	ASGA0000640	20	1	0.80542	0.6	0.4	6	4	4	6
1	7317563	ALGA0000593	20	1	1.43895	0.5263	0	10	9	0	1
1	7360912	MARC0015128	20	1	0.96629	0.5714	0.3333	8	6	2	4
1	7377210	M1GA0000567	20	1	0.96629	0.5714	0.3333	8	6	2	4
1	7417384	ALGA0000601	20	1	0.80542	0.6	0.4	6	4	4	6
1	7445631	MARC0061528	20	2	0.22035	0.4615	0.5714	6	7	4	3
1	7463265	ASGA0000657	20	-1	-99	-99	-99	10	10	0	0
1	7486762	ASGA0000671	20	1	0.80542	0.6	0.4	6	4	4	6
1	7501184	MARC0022150	20	-1	-99	-99	-99	10	10	0	0
1	7517267	ALGA0000623	20	-1	-99	-99	-99	10	10	0	0
1	7542741	M1GA0000587	14	1	0.11602	0.6	0.5	6	4	2	2
1	7571254	M1GA0000589	20	-1	-99	-99	-99	10	10	0	0
1	7606124	MARC0022897	20	-1	-99	-99	-99	10	10	0	0
1	7639960	MARC0048394	19	1	1.28133	0.6364	0.375	7	4	3	5
1	7654891	ALGA0000641	20	1	1.43895	0.5263	0	10	9	0	1
1	7683695	MARC0023375	20	1	0.84024	0.5833	0.375	7	5	3	5
1	7712745	ALGA0000646	20	1	0.84024	0.5833	0.375	7	5	3	5
1	7738446	ASGA0000700	20	-1	-99	-99	-99	10	10	0	0
1	7817346	H3GA0000571	20	2	0.22035	0.4615	0.5714	6	7	4	3
1	7843067	M1GA0000600	20	1	1.43895	0.5263	0	10	9	0	1
1	7961031	ASGA0000706	20	2	0.39866	0.4706	0.6667	8	9	2	1
1	8054976	M1GA0000601	20	2	0.22035	0.4615	0.5714	6	7	4	3
1	8066688	M1GA0000603	20	2	0.22035	0.4615	0.5714	6	7	4	3
1	8068493	MARC0068181	20	2	0.39866	0.4706	0.6667	8	9	2	1
1	8109974	ALGA0121161	20	1	0.84024	0.5833	0.375	7	5	3	5
1	8135631	ALGA0117149	20	2	0.39866	0.4706	0.6667	8	9	2	1
1	8143108	ASGA0089637	20	1	1.84803	0.6364	0.3333	7	4	3	6
1	8148520	ASGA0098909	20	1	0.84024	0.5833	0.375	7	5	3	5
1	8195147	ALGA0108557	20	2	0.39866	0.4706	0.6667	8	9	2	1
1	8226669	INRA0000409	20	-1	-99	-99	-99	10	10	0	0
1	8239987	ASGA0000723	20	-1	-99	-99	-99	10	10	0	0
1	8260842	MARC0077389	20	-1	-99	-99	-99	10	10	0	0
1	8282135	ALGA0000673	20	-1	-99	-99	-99	10	10	0	0
1	8298658	ASGA0000710	20	-1	-99	-99	-99	10	10	0	0
1	8317799	ASGA0000712	20	-1	-99	-99	-99	10	10	0	0
1	8354032	H3GA0000581	20	-1	-99	-99	-99	10	10	0	0
1	8530654	ALGA0000682	20	-1	-99	-99	-99	10	10	0	0
1	8551509	M1GA0000623	20	-1	-99	-99	-99	10	10	0	0
1	8597352	H3GA0000587	20	-1	-99	-99	-99	10	10	0	0
1	8620588	MARC0027776	20	1	0.96629	0.5714	0.3333	8	6	2	4
1	8654046	MARC0072970	20	-1	-99	-99	-99	10	10	0	0
1	8667088	H3GA0000586	20	-1	-99	-99	-99	10	10	0	0
1	8742491	ALGA0000683	20	1	0.96629	0.5714	0.3333	8	6	2	4
1	8755816	MARC0089489	20	1	0.96629	0.5714	0.3333	8	6	2	4
1	8813637	MARC0005058	20	1	0.96629	0.5714	0.3333	8	6	2	4
1	8832088	H3GA0000596	20	1	0.96629	0.5714	0.3333	8	6	2	4
1	8854337	ASGA0000733	20	1	0.96629	0.5714	0.3333	8	6	2	4
1	8870576	DRGA0000058	20	1	0.96629	0.5714	0.3333	8	6	2	4
1	8884457	MARC0110433	20	1	1.84803	0.6364	0.3333	7	4	3	6
1	8907169	ALGA0000696	20	-1	-99	-99	-99	10	10	0	0
1	8936120	ALGA0000698	20	1	0.96629	0.5714	0.3333	8	6	2	4
1	8962615	ASGA0000746	20	1	0.96629	0.5714	0.3333	8	6	2	4
1	8988029	ASGA0000751	20	1	1.84803	0.6364	0.3333	7	4	3	6
1	9009305	INRA0000425	20	1	0.96629	0.5714	0.3333	8	6	2	4
1	9056077	MARC0091139	20	-1	-99	-99	-99	10	10	0	0
1	9070476	MARC0084646	20	1	1.84803	0.6364	0.3333	7	4	3	6
1	9104824	ALGA0000717	20	-1	-99	-99	-99	10	10	0	0
1	9116715	MARC0027297	20	-1	-99	-99	-99	10	10	0	0
1	9139192	DIAS0003564	20	1	1.84803	0.6364	0.3333	7	4	3	6
1	9153368	ALGA0000725	20	1	0.96629	0.5714	0.3333	8	6	2	4
1	9174633	ALGA0000727	20	1	0.96629	0.5714	0.3333	8	6	2	4
1	9187930	ALGA0000728	20	-1	-99	-99	-99	10	10	0	0
1	9205818	ASGA0000791	20	-1	-99	-99	-99	10	10	0	0
1	9231987	ALGA0000732	20	1	0.96629	0.5714	0.3333	8	6	2	4
1	9265226	ALGA0000741	20	1	0.96629	0.5714	0.3333	8	6	2	4
1	9290718	MARC0070803	20	-1	-99	-99	-99	10	10	0	0
1	9350706	ALGA0000749	20	1	0.96629	0.5714	0.3333	8	6	2	4
1	9372621	MARC0002939	20	-1	-99	-99	-99	10	10	0	0
1	9400948	ASGA0000817	20	1	0.96629	0.5714	0.3333	8	6	2	4
1	9414723	DRGA0000063	20	1	0.96629	0.5714	0.3333	8	6	2	4
1	9434733	ALGA0000769	20	1	0.96629	0.5714	0.3333	8	6	2	4
1	9451540	ALGA0000773	20	1	1.84803	0.6364	0.3333	7	4	3	6
1	9475954	MARC0078284	20	1	0.96629	0.5714	0.3333	8	6	2	4
1	9499210	ALGA0000778	20	1	0.96629	0.5714	0.3333	8	6	2	4
1	9543730	MARC0036513	20	1	0.96629	0.5714	0.3333	8	6	2	4
1	9555524	M1GA0000672	20	1	1.84803	0.6364	0.3333	7	4	3	6
1	9574550	DRGA0000068	20	1	8.63046	1	0.3333	5	0	5	10
1	9626706	ASGA0000856	20	1	0.96629	0.5714	0.3333	8	6	2	4
1	9643818	ALGA0000781	20	1	0.96629	0.5714	0.3333	8	6	2	4
1	9663330	ALGA0000792	20	1	1.84803	0.6364	0.3333	7	4	3	6
1	9675304	H3GA0000689	20	1	0.96629	0.5714	0.3333	8	6	2	4
1	9691533	H3GA0000686	20	1	0.96629	0.5714	0.3333	8	6	2	4
1	9717586	ASGA0000870	20	1	8.63046	1	0.3333	5	0	5	10
1	9757608	ALGA0000795	20	1	0.96629	0.5714	0.3333	8	6	2	4
1	9783066	ASGA0000892	20	1	0.96629	0.5714	0.3333	8	6	2	4
1	9821245	ASGA0000909	20	-1	-99	-99	-99	10	10	0	0
1	9853126	H3GA0000708	20	1	0.96629	0.5714	0.3333	8	6	2	4
1	9875113	ASGA0000922	20	1	0.96629	0.5714	0.3333	8	6	2	4
1	9911365	ALGA0000837	20	1	0.96629	0.5714	0.3333	8	6	2	4
1	9939742	ASGA0000925	20	1	0.96629	0.5714	0.3333	8	6	2	4
1	9955555	ASGA0000928	3	1	1.0465	1	0.5	1	0	1	1
1	10016951	H3GA0000711	20	1	0.96629	0.5714	0.3333	8	6	2	4
1	10064867	ALGA0000848	20	1	0.96629	0.5714	0.3333	8	6	2	4
1	10090257	ASGA0000934	20	1	0.96629	0.5714	0.3333	8	6	2	4
1	10115739	SIRI0000226	18	1	0.67726	0.6154	0.4	8	5	2	3
1	10144206	ALGA0000863	20	-1	-99	-99	-99	10	10	0	0
1	10170347	ALGA0000864	20	-1	-99	-99	-99	10	10	0	0
1	10238235	ASGA0000942	20	-1	-99	-99	-99	10	10	0	0
1	10321582	MARC0092460	20	1	0.96629	0.5714	0.3333	8	6	2	4
1	10386022	MARC0020708	20	1	8.63046	1	0.3333	5	0	5	10
1	10474982	ASGA0104413	20	1	0.96629	0.5714	0.3333	8	6	2	4
1	10617343	ASGA0000947	20	1	0.80542	0.6	0.4	6	4	4	6
1	10638509	INRA0000573	20	2	0.22035	0.4615	0.5714	6	7	4	3
1	10663853	H3GA0000722	20	1	1.84803	0.6364	0.3333	7	4	3	6
1	10684320	M1GA0000722	20	2	2.99527	0.4444	1	8	10	2	0
1	10706678	H3GA0000727	20	1	0.26807	0.5333	0.4	8	7	2	3
1	10738130	ALGA0000882	20	1	0.26807	0.5333	0.4	8	7	2	3
1	10765622	ASGA0000959	20	-1	-99	-99	-99	10	10	0	0
1	10778848	H3GA0000737	20	1	0.96629	0.5714	0.3333	8	6	2	4
1	10816331	ASGA0000966	20	1	0.96629	0.5714	0.3333	8	6	2	4
1	10833629	MARC0041880	20	2	2.99527	0.4444	1	8	10	2	0
1	10856876	ALGA0000889	20	1	0.96629	0.5714	0.3333	8	6	2	4
1	10885858	ASGA0000969	20	1	0.96629	0.5714	0.3333	8	6	2	4
1	10962545	MARC0101458	20	1	0.96629	0.5714	0.3333	8	6	2	4
1	10979919	MARC0010870	20	1	0.96629	0.5714	0.3333	8	6	2	4
1	11007654	INRA0000606	20	-1	-99	-99	-99	10	10	0	0
1	11062886	MARC0086704	20	-1	-99	-99	-99	10	10	0	0
1	11089624	DRGA0000082	20	1	0.96629	0.5714	0.3333	8	6	2	4
1	11113003	INRA0000615	20	1	0.96629	0.5714	0.3333	8	6	2	4
1	11127478	H3GA0000744	20	2	2.99527	0.4444	1	8	10	2	0
1	11167323	ALGA0000898	20	-1	-99	-99	-99	10	10	0	0
1	11281287	H3GA0000741	20	1	0.26807	0.5333	0.4	8	7	2	3
1	11309307	ALGA0000900	20	-1	-99	-99	-99	10	10	0	0
1	11336144	ASGA0000973	20	1	0.96629	0.5714	0.3333	8	6	2	4
1	11356899	MARC0049090	20	1	0.96629	0.5714	0.3333	8	6	2	4
1	11408482	MARC0004771	20	1	0.96629	0.5714	0.3333	8	6	2	4
1	11429247	ALGA0000913	20	1	0.96629	0.5714	0.3333	8	6	2	4
1	11446210	MARC0017979	16	-1	-99	-99	-99	9	7	0	0
1	11493152	ALGA0122196	20	1	0.96629	0.5714	0.3333	8	6	2	4
1	11496269	H3GA0053978	20	-1	-99	-99	-99	10	10	0	0
1	11516560	ALGA0108231	20	2	2.99527	0.4444	1	8	10	2	0
1	11545668	ASGA0000982	20	1	0.96629	0.5714	0.3333	8	6	2	4
1	11576300	MARC0019433	20	-1	-99	-99	-99	10	10	0	0
1	11590541	ALGA0000922	20	1	0.26807	0.5333	0.4	8	7	2	3
1	11611056	ASGA0000986	20	1	0.26807	0.5333	0.4	8	7	2	3
1	11628188	ALGA0000926	20	1	0.26807	0.5333	0.4	8	7	2	3
1	11652068	ASGA0000992	20	1	0.26807	0.5333	0.4	8	7	2	3
1	11668073	DRGA0000091	20	1	0.96629	0.5714	0.3333	8	6	2	4
1	11684452	MARC0083567	20	1	0.96629	0.5714	0.3333	8	6	2	4
1	11706278	DRGA0000093	20	1	0.96629	0.5714	0.3333	8	6	2	4
1	11732582	MARC0056894	20	-1	-99	-99	-99	10	10	0	0
1	11765723	H3GA0000774	20	-1	-99	-99	-99	10	10	0	0
1	11784647	ALGA0000960	20	1	0.26807	0.5333	0.4	8	7	2	3
1	11797935	MARC0037098	20	1	0.96629	0.5714	0.3333	8	6	2	4
1	11811690	MARC0089438	20	1	0.96629	0.5714	0.3333	8	6	2	4
1	11824063	ALGA0000957	20	1	0.96629	0.5714	0.3333	8	6	2	4
1	11855610	ASGA0001011	20	1	0.96629	0.5714	0.3333	8	6	2	4
1	11876282	ALGA0000953	20	-1	-99	-99	-99	10	10	0	0
1	11887931	H3GA0000785	20	1	0.96629	0.5714	0.3333	8	6	2	4
1	11912622	ALGA0000950	20	1	0.26807	0.5333	0.4	8	7	2	3
1	11944047	CASI0010077	20	1	0.26807	0.5333	0.4	8	7	2	3
1	11969075	ALGA0000962	20	1	0.26807	0.5333	0.4	8	7	2	3
1	11992787	MARC0006874	20	1	0.96629	0.5714	0.3333	8	6	2	4
1	12042027	ALGA0000972	20	1	0.96629	0.5714	0.3333	8	6	2	4
1	12085598	ASGA0001024	20	-1	-99	-99	-99	10	10	0	0
1	12230322	M1GA0000742	20	1	0.96629	0.5714	0.3333	8	6	2	4
1	12283843	H3GA0000794	20	-1	-99	-99	-99	10	10	0	0
1	12306322	ASGA0001039	20	1	0.26807	0.5333	0.4	8	7	2	3
1	12318447	ALGA0000990	20	1	0.96629	0.5714	0.3333	8	6	2	4
1	12363148	ASGA0001052	19	-1	-99	-99	-99	10	9	0	0
1	12382535	ASGA0001055	20	-1	-99	-99	-99	10	10	0	0
1	12404164	H3GA0000815	20	1	0.96629	0.5714	0.3333	8	6	2	4
1	12432911	ALGA0001007	20	1	0.96629	0.5714	0.3333	8	6	2	4
1	12448283	ASGA0001065	20	1	0.96629	0.5714	0.3333	8	6	2	4
1	12464441	ASGA0001071	20	1	0.96629	0.5714	0.3333	8	6	2	4
1	12486900	MARC0015953	20	-1	-99	-99	-99	10	10	0	0
1	12514430	MARC0052278	20	1	0.96629	0.5714	0.3333	8	6	2	4
1	12547546	ALGA0001018	20	1	0.96629	0.5714	0.3333	8	6	2	4
1	12572797	ALGA0001019	20	1	0.96629	0.5714	0.3333	8	6	2	4
1	12587015	H3GA0000823	20	2	2.99527	0.4444	1	8	10	2	0
1	12602535	H3GA0000824	20	1	0.26807	0.5333	0.4	8	7	2	3
1	12625243	CASI0009218	20	2	2.99527	0.4444	1	8	10	2	0
1	12678227	MARC0018001	20	1	0.96629	0.5714	0.3333	8	6	2	4
1	12693668	M1GA0000757	20	-1	-99	-99	-99	10	10	0	0
1	12743123	ALGA0001027	20	1	0.96629	0.5714	0.3333	8	6	2	4
1	12760770	ALGA0001028	20	1	0.96629	0.5714	0.3333	8	6	2	4
1	12783172	ASGA0001083	20	1	0.96629	0.5714	0.3333	8	6	2	4
1	12814869	MARC0070235	20	2	2.99527	0.4444	1	8	10	2	0
1	12836129	ALGA0001032	20	1	0.26807	0.5333	0.4	8	7	2	3
1	12853006	M1GA0000759	20	1	0.96629	0.5714	0.3333	8	6	2	4
1	12879020	MARC0016632	20	1	0.96629	0.5714	0.3333	8	6	2	4
1	12918562	ASGA0001096	20	2	2.99527	0.4444	1	8	10	2	0
1	12940672	ALGA0001039	20	1	0.96629	0.5714	0.3333	8	6	2	4
1	12969618	MARC0034448	20	1	0.96629	0.5714	0.3333	8	6	2	4
1	12989634	ASGA0001086	20	1	0.96629	0.5714	0.3333	8	6	2	4
1	13003288	ALGA0001037	20	1	0.96629	0.5714	0.3333	8	6	2	4
1	13057386	ALGA0001067	20	-1	-99	-99	-99	10	10	0	0
1	13080941	MARC0018479	20	-1	-99	-99	-99	10	10	0	0
1	13101277	ASGA0001117	20	1	0.96629	0.5714	0.3333	8	6	2	4
1	13116263	ALGA0001075	20	-1	-99	-99	-99	10	10	0	0
1	13158548	MARC0099846	20	1	0.26807	0.5333	0.4	8	7	2	3
1	13167556	DRGA0000100	20	1	0.26807	0.5333	0.4	8	7	2	3
1	13179667	ASGA0001122	20	1	0.96629	0.5714	0.3333	8	6	2	4
1	13199319	ASGA0001125	20	1	0.96629	0.5714	0.3333	8	6	2	4
1	13213952	MARC0068793	20	1	0.96629	0.5714	0.3333	8	6	2	4
1	13276746	MARC0065727	20	1	0.96629	0.5714	0.3333	8	6	2	4
1	13314277	ALGA0111979	20	-1	-99	-99	-99	10	10	0	0
1	13342949	MARC0037754	20	1	0.96629	0.5714	0.3333	8	6	2	4
1	13356012	INRA0060577	20	-1	-99	-99	-99	10	10	0	0
1	13383665	ALGA0102988	15	0	0	0.6667	0.6667	8	4	2	1
1	13426049	ALGA0112050	20	-1	-99	-99	-99	10	10	0	0
1	13457130	ASGA0089650	20	1	0.96629	0.5714	0.3333	8	6	2	4
1	13503420	ASGA0082971	20	1	0.96629	0.5714	0.3333	8	6	2	4
1	13673917	ALGA0001109	20	1	0.96629	0.5714	0.3333	8	6	2	4
1	13712149	ASGA0001137	20	1	8.63046	1	0.3333	5	0	5	10
1	13733209	ALGA0001096	18	1	0.06401	0.5714	0.5	8	6	2	2
1	13755110	ALGA0001100	20	1	0.96629	0.5714	0.3333	8	6	2	4
1	13790297	MARC0111198	20	-1	-99	-99	-99	10	10	0	0
1	13837246	DRGA0000109	20	1	0.96629	0.5714	0.3333	8	6	2	4
1	13859430	DRGA0000110	20	1	1.84803	0.6364	0.3333	7	4	3	6
1	13884832	ALGA0001112	20	1	0.96629	0.5714	0.3333	8	6	2	4
1	13925135	H3GA0000845	20	1	4.69108	1	0.4118	3	0	7	10
1	13953178	DRGA0000114	20	1	0.96629	0.5714	0.3333	8	6	2	4
1	13981273	ALGA0001119	20	-1	-99	-99	-99	10	10	0	0
1	14023850	ASGA0001154	20	0	0	0.5	0.5	5	5	5	5
1	14036786	ASGA0001155	20	0	0	0.5	0.5	5	5	5	5
1	14071070	MARC0111542	20	-1	-99	-99	-99	10	10	0	0
1	14091220	ALGA0001127	20	1	0.96629	0.5714	0.3333	8	6	2	4
1	14122205	ALGA0001129	20	1	8.63046	1	0.3333	5	0	5	10
1	14148646	M1GA0000773	20	1	0.96629	0.5714	0.3333	8	6	2	4
1	14173574	H3GA0000848	20	1	0.20238	0.5556	0.4545	5	4	5	6
1	14216543	H3GA0000849	20	1	0.20238	0.5556	0.4545	5	4	5	6
1	14237248	INRA0000796	20	-1	-99	-99	-99	10	10	0	0
1	14281077	INRA0000803	20	1	4.69108	1	0.4118	3	0	7	10
1	14313804	MARC0018427	20	-1	-99	-99	-99	10	10	0	0
1	14332249	ALGA0001145	20	1	0.96629	0.5714	0.3333	8	6	2	4
1	14348249	ASGA0001168	20	1	0.96629	0.5714	0.3333	8	6	2	4
1	14418350	MARC0059733	20	1	2.99527	0.5556	0	10	8	0	2
1	14453380	ALGA0001149	20	1	0.96629	0.5714	0.3333	8	6	2	4
1	14461522	ALGA0001156	20	1	2.99527	0.5556	0	10	8	0	2
1	14519364	ALGA0001154	20	-1	-99	-99	-99	10	10	0	0
1	14533009	ASGA0001170	20	1	0.96629	0.5714	0.3333	8	6	2	4
1	14606352	MARC0032404	20	-1	-99	-99	-99	10	10	0	0
1	14650050	MARC0082193	20	1	2.99527	0.5556	0	10	8	0	2
1	14659905	DRGA0000138	20	1	2.99527	0.5556	0	10	8	0	2
1	14676046	ALGA0001160	20	1	2.99527	0.5556	0	10	8	0	2
1	14690710	ALGA0001163	20	-1	-99	-99	-99	10	10	0	0
1	14771448	MARC0023380	20	1	2.99527	0.5556	0	10	8	0	2
1	14798237	ALGA0001167	20	-1	-99	-99	-99	10	10	0	0
1	14813476	ASGA0001176	20	-1	-99	-99	-99	10	10	0	0
1	14834817	ASGA0001178	20	-1	-99	-99	-99	10	10	0	0
1	14857638	MARC0057601	20	-1	-99	-99	-99	10	10	0	0
1	14874473	DRGA0000143	20	-1	-99	-99	-99	10	10	0	0
1	14894981	ASGA0001179	20	-1	-99	-99	-99	10	10	0	0
1	14933839	ALGA0001182	20	-1	-99	-99	-99	10	10	0	0
1	14953907	M1GA0000775	20	-1	-99	-99	-99	10	10	0	0
1	14974258	MARC0005377	20	-1	-99	-99	-99	10	10	0	0
1	14998390	ALGA0001191	20	-1	-99	-99	-99	10	10	0	0
1	15024287	DRGA0000148	20	-1	-99	-99	-99	10	10	0	0
1	15039380	ASGA0001198	20	-1	-99	-99	-99	10	10	0	0
1	15052776	M1GA0000776	20	1	0.96629	0.5714	0.3333	8	6	2	4
1	15079290	DRGA0000153	20	-1	-99	-99	-99	10	10	0	0
1	15097135	DRGA0000154	20	1	3.45218	0.6667	0.25	8	4	2	6
1	15118545	ASGA0001200	20	1	3.45218	0.6667	0.25	8	4	2	6
1	15167687	ALGA0001206	20	-1	-99	-99	-99	10	10	0	0
1	15203008	M1GA0000784	20	1	0.96629	0.5714	0.3333	8	6	2	4
1	15228883	M1GA0000785	20	2	0.39866	0.4706	0.6667	8	9	2	1
1	15282738	ASGA0001214	20	-1	-99	-99	-99	10	10	0	0
1	15324789	ALGA0001212	20	1	0.96629	0.5714	0.3333	8	6	2	4
1	15381757	DRGA0000162	20	1	0.96629	0.5714	0.3333	8	6	2	4
1	15403556	ALGA0121036	20	1	0.96629	0.5714	0.3333	8	6	2	4
1	15415050	MARC0045047	20	1	0.96629	0.5714	0.3333	8	6	2	4
1	15415763	ASGA0090411	20	1	0.96629	0.5714	0.3333	8	6	2	4
1	15515921	ALGA0120068	20	2	0.39866	0.4706	0.6667	8	9	2	1
1	15541609	ALGA0001216	20	-1	-99	-99	-99	10	10	0	0
1	15638553	MARC0027620	20	-1	-99	-99	-99	10	10	0	0
1	15755505	ALGA0001224	18	-1	-99	-99	-99	10	8	0	0
1	15784586	ALGA0001225	20	-1	-99	-99	-99	10	10	0	0
1	15813271	ALGA0001228	20	-1	-99	-99	-99	10	10	0	0
1	15826225	ASGA0001236	17	-1	-99	-99	-99	9	8	0	0
1	15847898	ALGA0001232	18	-1	-99	-99	-99	10	8	0	0
1	15861234	ASGA0001241	20	2	0.39866	0.4706	0.6667	8	9	2	1
1	15878500	ASGA0001243	20	1	0.96629	0.5714	0.3333	8	6	2	4
1	15917126	MARC0039402	20	-1	-99	-99	-99	10	10	0	0
1	15939279	DIAS0004684	20	-1	-99	-99	-99	10	10	0	0
1	15962275	ASGA0001260	20	2	0.39866	0.4706	0.6667	8	9	2	1
1	15985719	ALGA0001244	20	-1	-99	-99	-99	10	10	0	0
1	16034749	H3GA0000902	20	-1	-99	-99	-99	10	10	0	0
1	16063254	ASGA0001279	20	-1	-99	-99	-99	10	10	0	0
1	16075018	H3GA0000905	20	1	1.84803	0.6364	0.3333	7	4	3	6
1	16086937	ALGA0001269	20	1	8.63046	1	0.3333	5	0	5	10
1	16104911	ASGA0001286	20	1	8.63046	1	0.3333	5	0	5	10
1	16127735	DRGA0000172	20	1	8.63046	1	0.3333	5	0	5	10
1	16156664	ALGA0001281	20	-1	-99	-99	-99	10	10	0	0
1	16179969	ASGA0001297	20	1	8.63046	1	0.3333	5	0	5	10
1	16197233	ALGA0001286	20	-1	-99	-99	-99	10	10	0	0
1	16225163	ASGA0001308	20	-1	-99	-99	-99	10	10	0	0
1	16238348	ASGA0001310	20	-1	-99	-99	-99	10	10	0	0
1	16258616	H3GA0000916	20	2	0.39866	0.4706	0.6667	8	9	2	1
1	16290819	ASGA0001318	20	0	0	0.5	0.5	7	7	3	3
1	16304749	ASGA0001319	20	-1	-99	-99	-99	10	10	0	0
1	16328444	H3GA0000926	20	1	3.45218	0.6667	0.25	8	4	2	6
1	16343798	ALGA0001311	20	1	1.84803	0.6364	0.3333	7	4	3	6
1	16370845	ALGA0001317	20	-1	-99	-99	-99	10	10	0	0
1	16387198	DRGA0000174	20	-1	-99	-99	-99	10	10	0	0
1	16408439	H3GA0000934	20	2	0.39866	0.4706	0.6667	8	9	2	1
1	16428757	ALGA0001327	20	1	0.96629	0.5714	0.3333	8	6	2	4
1	16445454	ALGA0001328	20	-1	-99	-99	-99	10	10	0	0
1	16472277	H3GA0000940	20	-1	-99	-99	-99	10	10	0	0
1	16500183	ALGA0001330	20	-1	-99	-99	-99	10	10	0	0
1	16533083	DRGA0000179	20	1	8.63046	1	0.3333	5	0	5	10
1	16544750	H3GA0000945	20	1	8.63046	1	0.3333	5	0	5	10
1	16564855	ALGA0001335	20	1	0.96629	0.5714	0.3333	8	6	2	4
1	16580667	M1GA0000808	18	1	0.06401	0.5714	0.5	8	6	2	2
1	16595517	ALGA0001340	20	-1	-99	-99	-99	10	10	0	0
1	16618199	H3GA0000953	20	-1	-99	-99	-99	10	10	0	0
1	16641604	ASGA0001356	20	-1	-99	-99	-99	10	10	0	0
1	16665520	ALGA0001347	20	1	1.84803	0.6364	0.3333	7	4	3	6
1	16694587	INRA0000913	20	-1	-99	-99	-99	10	10	0	0
1	16763294	ASGA0001360	20	1	1.84803	0.6364	0.3333	7	4	3	6
1	16855802	MARC0096524	20	1	8.63046	1	0.3333	5	0	5	10
1	16878027	ASGA0001363	20	1	0.96629	0.5714	0.3333	8	6	2	4
1	16923819	H3GA0000957	20	1	0.96629	0.5714	0.3333	8	6	2	4
1	16936046	ASGA0001366	20	-1	-99	-99	-99	10	10	0	0
1	16957447	H3GA0000960	20	1	0.96629	0.5714	0.3333	8	6	2	4
1	17000132	ALGA0001351	20	1	2.99527	0.5556	0	10	8	0	2
1	17023340	MARC0112780	20	-1	-99	-99	-99	10	10	0	0
1	17070854	MARC0028295	20	0	0	0.5	0.5	7	7	3	3
1	17140790	H3GA0000965	20	-1	-99	-99	-99	10	10	0	0
1	17169306	ASGA0001374	20	1	0.96629	0.5714	0.3333	8	6	2	4
1	17196544	MARC0089964	20	-1	-99	-99	-99	10	10	0	0
1	17218891	ASGA0001376	20	2	0.39866	0.4706	0.6667	8	9	2	1
1	17252097	H3GA0000975	20	1	0.96629	0.5714	0.3333	8	6	2	4
1	17282277	H3GA0000976	20	1	2.99527	0.5556	0	10	8	0	2
1	17308107	DIAS0001671	20	1	8.63046	1	0.3333	5	0	5	10
1	17336414	H3GA0000980	17	-1	-99	-99	-99	9	8	0	0
1	17353834	ALGA0001370	20	1	0.96629	0.5714	0.3333	8	6	2	4
1	17379108	H3GA0000982	20	1	0.96629	0.5714	0.3333	8	6	2	4
1	17403699	ASGA0001384	20	1	0.96629	0.5714	0.3333	8	6	2	4
1	17452356	ASGA0001391	20	1	1.84803	0.6364	0.3333	7	4	3	6
1	17472950	ASGA0001394	20	0	0	0.5	0.5	7	7	3	3
1	17562392	ASGA0001396	20	0	0	0.5	0.5	7	7	3	3
1	17603158	ALGA0001386	18	-1	-99	-99	-99	10	8	0	0
1	17628611	H3GA0000987	20	0	0	0.5	0.5	7	7	3	3
1	17650629	M1GA0000819	20	0	0	0.5	0.5	7	7	3	3
1	17675873	ALGA0001393	18	1	0.06401	0.5714	0.5	8	6	2	2
1	17707323	ASGA0001403	20	0	0	0.5	0.5	7	7	3	3
1	17728149	DRGA0000182	20	-1	-99	-99	-99	10	10	0	0
1	17748463	H3GA0001002	20	-1	-99	-99	-99	10	10	0	0
1	17774040	DRGA0000183	20	1	8.63046	1	0.3333	5	0	5	10
1	17813459	ALGA0001410	20	0	0	0.5	0.5	7	7	3	3
1	17826800	ASGA0001418	19	1	0.02434	0.5385	0.5	7	6	3	3
1	17838134	ASGA0001419	20	2	0.20238	0.4545	0.5556	5	6	5	4
1	17876297	ASGA0001422	20	0	0	0.5	0.5	7	7	3	3
1	17925436	H3GA0001012	18	1	0.11221	0.5833	0.5	7	5	3	3
1	17936973	H3GA0001013	20	-1	-99	-99	-99	10	10	0	0
1	18047051	ASGA0097745	20	0	0	0.5	0.5	7	7	3	3
1	18089554	ASGA0101644	20	1	3.45218	0.6667	0.25	8	4	2	6
1	18105678	MARC0043586	20	0	0	0.5	0.5	7	7	3	3
1	18133343	ALGA0001427	20	0	0	0.5	0.5	7	7	3	3
1	18146146	ALGA0001428	20	-1	-99	-99	-99	10	10	0	0
1	18162655	ASGA0001432	20	0	0	0.5	0.5	7	7	3	3
1	18194686	ALGA0001436	20	-1	-99	-99	-99	10	10	0	0
1	18221979	ASGA0001443	20	1	1.84803	0.6364	0.3333	7	4	3	6
1	18255168	ALGA0001445	20	1	1.84803	0.6364	0.3333	7	4	3	6
1	18292612	ALGA0001447	20	-1	-99	-99	-99	10	10	0	0
1	18354372	ASGA0001459	20	1	3.45218	0.6667	0.25	8	4	2	6
1	18386210	ASGA0001464	19	1	2.63482	0.6667	0.2857	8	4	2	5
1	18468516	ASGA0001471	20	-1	-99	-99	-99	10	10	0	0
1	18491616	ALGA0001463	20	0	0	0.5	0.5	7	7	3	3
1	18512546	M1GA0000832	18	1	0.11221	0.5833	0.5	7	5	3	3
1	18534486	ASGA0001482	20	1	8.63046	1	0.3333	5	0	5	10
1	18560805	ASGA0001489	20	-1	-99	-99	-99	10	10	0	0
1	18583770	ALGA0001482	20	-1	-99	-99	-99	10	10	0	0
1	18597181	ALGA0001485	20	1	3.45218	0.6667	0.25	8	4	2	6
1	18625780	ALGA0001488	20	-1	-99	-99	-99	10	10	0	0
1	18638460	ASGA0001497	20	-1	-99	-99	-99	10	10	0	0
1	18645428	H3GA0001055	20	-1	-99	-99	-99	10	10	0	0
1	18657851	ALGA0001499	20	1	3.45218	0.6667	0.25	8	4	2	6
1	18741235	MARC0043498	20	1	3.45218	0.6667	0.25	8	4	2	6
1	18771130	ALGA0107505	20	1	1.84803	0.6364	0.3333	7	4	3	6
1	18780565	ALGA0109219	20	-1	-99	-99	-99	10	10	0	0
1	18822548	M1GA0025178	20	1	2.99527	0.5556	0	10	8	0	2
1	18907802	ALGA0108048	20	1	0.26807	0.5333	0.4	8	7	2	3
1	19032785	H3GA0001062	20	1	2.99527	0.5556	0	10	8	0	2
1	19053663	ASGA0001502	19	1	0.02434	0.5385	0.5	7	6	3	3
1	19077258	INRA0001008	20	-1	-99	-99	-99	10	10	0	0
1	19102463	MARC0086556	20	-1	-99	-99	-99	10	10	0	0
1	19132103	MARC0035391	20	-1	-99	-99	-99	10	10	0	0
1	19153046	H3GA0001064	18	1	7.97907	0.7143	0	10	4	0	4
1	19177626	MARC0061367	20	1	6.55586	0.625	0	10	6	0	4
1	19204281	M1GA0000837	20	-1	-99	-99	-99	10	10	0	0
1	19248363	INRA0001010	20	0	0	0.5	0.5	7	7	3	3
1	19276353	ASGA0001507	20	1	2.99527	0.5556	0	10	8	0	2
1	19344035	INRA0001017	20	1	2.99527	0.5556	0	10	8	0	2
1	19366627	INRA0001018	20	-1	-99	-99	-99	10	10	0	0
1	19393983	ALGA0001514	20	2	0.20238	0.4545	0.5556	5	6	5	4
1	19426507	ASGA0001508	20	1	2.99527	0.5556	0	10	8	0	2
1	19479248	ALGA0001516	20	1	2.99527	0.5556	0	10	8	0	2
1	19538436	ASGA0001510	20	-1	-99	-99	-99	10	10	0	0
1	19612711	H3GA0001067	20	1	8.63046	1	0.3333	5	0	5	10
1	19646160	ASGA0001512	20	1	2.99527	0.5556	0	10	8	0	2
1	19667654	H3GA0001069	20	1	0.96629	0.5714	0.3333	8	6	2	4
1	19688778	MARC0090401	20	1	0.26807	0.5333	0.4	8	7	2	3
1	19822398	ASGA0094009	20	1	0.96629	0.5714	0.3333	8	6	2	4
1	19857352	H3GA0001078	20	1	0.26807	0.5333	0.4	8	7	2	3
1	19893499	ALGA0001529	20	-1	-99	-99	-99	10	10	0	0
1	19911287	MARC0024656	20	1	0.96629	0.5714	0.3333	8	6	2	4
1	19941015	ASGA0001519	20	1	0.96629	0.5714	0.3333	8	6	2	4
1	19965649	ALGA0001541	20	1	0.96629	0.5714	0.3333	8	6	2	4
1	19987955	ALGA0001548	20	2	0.20238	0.4545	0.5556	5	6	5	4
1	20008953	MARC0063042	20	0	0	0.5	0.5	7	7	3	3
1	20047737	ALGA0001556	20	2	0.39866	0.4706	0.6667	8	9	2	1
1	20118336	ASGA0001531	20	1	2.99527	0.5556	0	10	8	0	2
1	20139595	INRA0001043	20	1	2.99527	0.5556	0	10	8	0	2
1	20191264	ALGA0001557	20	1	1.84803	0.6364	0.3333	7	4	3	6
1	20208455	ALGA0001559	20	2	0.39866	0.4706	0.6667	8	9	2	1
1	20265707	DRGA0000201	20	-1	-99	-99	-99	10	10	0	0
1	20292256	DRGA0000202	20	1	0.96629	0.5714	0.3333	8	6	2	4
1	20322630	ASGA0001535	20	1	0.96629	0.5714	0.3333	8	6	2	4
1	20446789	DRGA0000203	20	1	0.96629	0.5714	0.3333	8	6	2	4
1	20472774	ASGA0001540	20	1	0.96629	0.5714	0.3333	8	6	2	4
1	20496901	ASGA0001541	20	-1	-99	-99	-99	10	10	0	0
1	20538317	ALGA0001564	20	-1	-99	-99	-99	10	10	0	0
1	20560344	ASGA0001543	20	2	0.39866	0.4706	0.6667	8	9	2	1
1	20704017	ASGA0001556	20	1	1.84803	0.6364	0.3333	7	4	3	6
1	20718018	ALGA0001580	20	-1	-99	-99	-99	10	10	0	0
1	20743403	DRGA0000210	20	2	0.20238	0.4545	0.5556	5	6	5	4
1	20769777	H3GA0001085	20	2	0.39866	0.4706	0.6667	8	9	2	1
1	20792226	H3GA0001084	20	2	0.39866	0.4706	0.6667	8	9	2	1
1	20812907	CASI0003808	20	-1	-99	-99	-99	10	10	0	0
1	20832635	ALGA0001569	20	2	0.20238	0.4545	0.5556	5	6	5	4
1	20854428	MARC0007613	20	1	1.84803	0.6364	0.3333	7	4	3	6
1	20883023	ALGA0001565	20	-1	-99	-99	-99	10	10	0	0
1	20932644	MARC0061851	20	-1	-99	-99	-99	10	10	0	0
1	20946049	MARC0018943	20	-1	-99	-99	-99	10	10	0	0
1	20954226	ALGA0122320	20	2	0.84024	0.4167	0.625	5	7	5	3
1	20974566	SIRI0001107	20	-1	-99	-99	-99	10	10	0	0
1	21029859	ASGA0104736	20	-1	-99	-99	-99	10	10	0	0
1	21030345	ALGA0118952	20	-1	-99	-99	-99	10	10	0	0
1	21030542	ALGA0114236	20	-1	-99	-99	-99	10	10	0	0
1	21055556	ALGA0104320	20	2	0.84024	0.4167	0.625	5	7	5	3
1	21056465	ASGA0094670	20	2	0.84024	0.4167	0.625	5	7	5	3
1	21214084	MARC0002374	20	2	0.84024	0.4167	0.625	5	7	5	3
1	21232841	ALGA0107609	20	2	0.84024	0.4167	0.625	5	7	5	3
1	21249104	MARC0044151	20	-1	-99	-99	-99	10	10	0	0
1	21284597	ASGA0102681	20	1	0.84024	0.625	0.4167	5	3	5	7
1	21457528	MARC0097056	20	-1	-99	-99	-99	10	10	0	0
1	21482437	ALGA0123238	20	0	0	0.5	0.5	7	7	3	3
1	21530969	H3GA0054791	20	1	0.96629	0.5714	0.3333	8	6	2	4
1	21537580	MARC0073321	20	1	0.96629	0.5714	0.3333	8	6	2	4
1	21580475	ALGA0109325	20	2	0.84024	0.4167	0.625	5	7	5	3
1	21586849	ASGA0093046	20	2	0.84024	0.4167	0.625	5	7	5	3
1	21651154	ALGA0109427	20	1	1.84803	0.6364	0.3333	7	4	3	6
1	21680408	DRGA0017477	20	-1	-99	-99	-99	10	10	0	0
1	21719273	ASGA0094157	20	1	1.84803	0.6364	0.3333	7	4	3	6
1	21721975	ASGA0093894	20	1	1.84803	0.6364	0.3333	7	4	3	6
1	21722751	ASGA0105287	20	1	1.84803	0.6364	0.3333	7	4	3	6
1	21761347	MARC0072249	20	-1	-99	-99	-99	10	10	0	0
1	21767319	ASGA0091817	20	-1	-99	-99	-99	10	10	0	0
1	21888573	ALGA0001593	20	1	0.96629	0.5714	0.3333	8	6	2	4
1	21914465	MARC0041365	20	-1	-99	-99	-99	10	10	0	0
1	21944712	H3GA0001089	20	-1	-99	-99	-99	10	10	0	0
1	21966961	ALGA0001597	20	-1	-99	-99	-99	10	10	0	0
1	21989290	H3GA0001090	20	0	0	0.5	0.5	7	7	3	3
1	22037051	ALGA0001608	20	-1	-99	-99	-99	10	10	0	0
1	22063726	ALGA0001611	20	2	0.39866	0.4706	0.6667	8	9	2	1
1	22129031	ALGA0001620	20	-1	-99	-99	-99	10	10	0	0
1	22152383	ASGA0001569	20	2	0.39866	0.4706	0.6667	8	9	2	1
1	22224638	DRGA0000220	20	2	0.20238	0.4545	0.5556	5	6	5	4
1	22253042	DRGA0000221	20	-1	-99	-99	-99	10	10	0	0
1	22283493	ASGA0001580	20	-1	-99	-99	-99	10	10	0	0
1	22343137	ASGA0001581	20	-1	-99	-99	-99	10	10	0	0
1	22375885	DRGA0000223	20	-1	-99	-99	-99	10	10	0	0
1	22561739	ALGA0001640	20	-1	-99	-99	-99	10	10	0	0
1	22588201	MARC0049586	20	2	0.20238	0.4545	0.5556	5	6	5	4
1	22615226	ALGA0001633	20	1	5.30022	0.7778	0.2727	7	2	3	8
1	22641924	H3GA0001101	20	-1	-99	-99	-99	10	10	0	0
1	22662319	ALGA0001642	20	-1	-99	-99	-99	10	10	0	0
1	22688879	MARC0004459	20	-1	-99	-99	-99	10	10	0	0
1	22701676	ASGA0001590	16	-1	-99	-99	-99	10	6	0	0
1	22717558	ALGA0001649	20	-1	-99	-99	-99	10	10	0	0
1	22751680	ALGA0001654	20	-1	-99	-99	-99	10	10	0	0
1	22767178	ALGA0001657	20	-1	-99	-99	-99	10	10	0	0
1	22787383	ASGA0001604	18	-1	-99	-99	-99	10	8	0	0
1	22819003	ALGA0001663	20	-1	-99	-99	-99	10	10	0	0
1	22861478	ALGA0001666	20	-1	-99	-99	-99	10	10	0	0
1	22883469	ALGA0001667	20	-1	-99	-99	-99	10	10	0	0
1	22906717	M1GA0000857	20	1	2.99527	0.5556	0	10	8	0	2
1	22920595	ASGA0001606	20	1	2.99527	0.5556	0	10	8	0	2
1	22936737	MARC0069021	20	-1	-99	-99	-99	10	10	0	0
1	22966037	ALGA0001672	20	2	0.39866	0.4706	0.6667	8	9	2	1
1	22982552	MARC0062698	20	1	2.99527	0.5556	0	10	8	0	2
1	23000395	ALGA0001673	20	1	2.99527	0.5556	0	10	8	0	2
1	23025961	ALGA0001678	20	1	4.06997	0.8333	0.3571	5	1	5	9
1	23049468	ASGA0001612	20	-1	-99	-99	-99	10	10	0	0
1	23068293	ALGA0001686	20	1	2.99527	0.5556	0	10	8	0	2
1	23095858	ASGA0001618	20	1	0.96629	0.5714	0.3333	8	6	2	4
1	23118836	ASGA0001620	20	1	2.99527	0.5556	0	10	8	0	2
1	23249374	DRGA0000234	20	-1	-99	-99	-99	10	10	0	0
1	23282054	DRGA0000235	20	1	4.06997	0.8333	0.3571	5	1	5	9
1	23295249	MARC0008547	20	1	8.63046	1	0.3333	5	0	5	10
1	23306776	ASGA0001624	20	-1	-99	-99	-99	10	10	0	0
1	23337477	ALGA0001701	20	-1	-99	-99	-99	10	10	0	0
1	23389462	DRGA0000239	20	1	0.26807	0.5333	0.4	8	7	2	3
1	23427854	ASGA0099363	20	1	2.99527	0.5556	0	10	8	0	2
1	23450908	MARC0034292	20	1	2.99527	0.5556	0	10	8	0	2
1	23471109	ALGA0001707	20	-1	-99	-99	-99	10	10	0	0
1	23495240	ALGA0001708	20	1	2.99527	0.5556	0	10	8	0	2
1	23569912	ALGA0001709	18	-1	-99	-99	-99	10	8	0	0
1	23604100	ASGA0001633	20	1	1.84803	0.6364	0.3333	7	4	3	6
1	23682127	MARC0018818	20	1	2.99527	0.5556	0	10	8	0	2
1	23704628	ASGA0001637	20	1	4.06997	0.8333	0.3571	5	1	5	9
1	23778963	DRGA0000247	20	1	2.99527	0.5556	0	10	8	0	2
1	23821996	DRGA0000248	20	1	2.99527	0.5556	0	10	8	0	2
1	23831488	ALGA0001723	20	-1	-99	-99	-99	10	10	0	0
1	23854063	DRGA0000250	20	1	2.99527	0.5556	0	10	8	0	2
1	23934236	ASGA0001642	20	1	0.96629	0.5714	0.3333	8	6	2	4
1	24000577	ALGA0001726	20	1	0.26807	0.5333	0.4	8	7	2	3
1	24009377	MARC0032578	20	1	0.96629	0.5714	0.3333	8	6	2	4
1	24035039	DRGA0000252	20	1	2.99527	0.5556	0	10	8	0	2
1	24058046	ASGA0001644	20	-1	-99	-99	-99	10	10	0	0
1	24101563	DRGA0000255	20	1	8.63046	1	0.3333	5	0	5	10
1	24126129	ALGA0001735	20	1	2.99527	0.5556	0	10	8	0	2
1	24217581	ALGA0001738	20	2	0.39866	0.4706	0.6667	8	9	2	1
1	24238338	DRGA0000258	20	1	0.26807	0.5333	0.4	8	7	2	3
1	24292475	ALGA0001739	20	1	0.26807	0.5333	0.4	8	7	2	3
1	24306745	MARC0005741	20	1	0.26807	0.5333	0.4	8	7	2	3
1	24340263	ASGA0001646	18	-1	-99	-99	-99	10	8	0	0
1	24372931	DRGA0000265	20	2	0.39866	0.4706	0.6667	8	9	2	1
1	24415360	ALGA0001746	20	2	0.39866	0.4706	0.6667	8	9	2	1
1	24483525	DRGA0000266	20	1	0.96629	0.5714	0.3333	8	6	2	4
1	24505651	DRGA0000268	20	1	0.96629	0.5714	0.3333	8	6	2	4
1	24562241	ALGA0001751	20	2	0.39866	0.4706	0.6667	8	9	2	1
1	24584749	MARC0061305	20	2	0.39866	0.4706	0.6667	8	9	2	1
1	24614699	ALGA0001752	20	2	0.39866	0.4706	0.6667	8	9	2	1
1	24651643	CASI0003815	20	-1	-99	-99	-99	10	10	0	0
1	24708850	DRGA0000274	18	1	0.06401	0.5714	0.5	8	6	2	2
1	24736322	ASGA0001651	20	2	0.39866	0.4706	0.6667	8	9	2	1
1	24780349	INRA0001161	20	2	0.39866	0.4706	0.6667	8	9	2	1
1	24804214	DRGA0000276	20	2	0.39866	0.4706	0.6667	8	9	2	1
1	24841779	DRGA0000277	20	2	0.39866	0.4706	0.6667	8	9	2	1
1	24903172	ALGA0001757	20	-1	-99	-99	-99	10	10	0	0
1	24934347	DRGA0000280	20	-1	-99	-99	-99	10	10	0	0
1	24963624	H3GA0001138	20	2	0.39866	0.4706	0.6667	8	9	2	1
1	24982430	ALGA0001758	20	-1	-99	-99	-99	10	10	0	0
1	24994298	INRA0001167	20	2	0.39866	0.4706	0.6667	8	9	2	1
1	25027727	M1GA0000866	20	-1	-99	-99	-99	10	10	0	0
1	25054286	ASGA0001654	20	-1	-99	-99	-99	10	10	0	0
1	25115722	ALGA0001762	20	2	0.39866	0.4706	0.6667	8	9	2	1
1	25152245	DRGA0000287	20	-1	-99	-99	-99	10	10	0	0
1	25172278	ALGA0001764	20	2	0.39866	0.4706	0.6667	8	9	2	1
1	25188087	DRGA0000284	20	2	0.39866	0.4706	0.6667	8	9	2	1
1	25249950	ALGA0001766	20	1	0.96629	0.5714	0.3333	8	6	2	4
1	25268459	DRGA0000289	20	1	2.99527	0.5556	0	10	8	0	2
1	25329254	H3GA0001140	20	1	0.96629	0.5714	0.3333	8	6	2	4
1	25357325	ASGA0001656	20	-1	-99	-99	-99	10	10	0	0
1	25366616	H3GA0001142	20	1	0.26807	0.5333	0.4	8	7	2	3
1	25460543	MARC0028659	20	-1	-99	-99	-99	10	10	0	0
1	25616106	ASGA0001657	20	1	0.96629	0.5714	0.3333	8	6	2	4
1	25658452	ALGA0001770	20	1	0.26807	0.5333	0.4	8	7	2	3
1	25684565	INRA0001175	20	1	0.26807	0.5333	0.4	8	7	2	3
1	25706945	DRGA0000293	20	1	0.96629	0.5714	0.3333	8	6	2	4
1	25741993	DRGA0000294	20	1	0.96629	0.5714	0.3333	8	6	2	4
1	25781180	DRGA0000296	20	1	0.96629	0.5714	0.3333	8	6	2	4
1	25798122	DRGA0000298	20	1	0.96629	0.5714	0.3333	8	6	2	4
1	25836011	ALGA0001781	20	1	0.96629	0.5714	0.3333	8	6	2	4
1	25859298	MARC0054731	20	1	0.96629	0.5714	0.3333	8	6	2	4
1	25884328	ALGA0001790	20	1	0.26807	0.5333	0.4	8	7	2	3
1	25897519	CASI0009793	20	1	0.96629	0.5714	0.3333	8	6	2	4
1	25923552	H3GA0001144	20	1	0.26807	0.5333	0.4	8	7	2	3
1	25994572	MARC0025847	20	1	0.26807	0.5333	0.4	8	7	2	3
1	26081056	ALGA0001794	20	-1	-99	-99	-99	10	10	0	0
1	26105185	H3GA0001147	20	1	0.96629	0.5714	0.3333	8	6	2	4
1	26147532	ASGA0001664	20	1	0.96629	0.5714	0.3333	8	6	2	4
1	26170027	DRGA0000307	20	1	2.99527	0.5556	0	10	8	0	2
1	26253239	ALGA0001796	20	1	0.96629	0.5714	0.3333	8	6	2	4
1	26275987	CASI0010857	20	-1	-99	-99	-99	10	10	0	0
1	26392323	MARC0070314	20	-1	-99	-99	-99	10	10	0	0
1	26434001	INRA0001185	20	1	2.99527	0.5556	0	10	8	0	2
1	26504515	ALGA0001802	20	-1	-99	-99	-99	10	10	0	0
1	26545762	MARC0000806	20	1	0.26807	0.5333	0.4	8	7	2	3
1	26571845	INRA0001186	20	1	0.96629	0.5714	0.3333	8	6	2	4
1	26645440	MARC0113201	20	1	0.96629	0.5714	0.3333	8	6	2	4
1	26721120	DIAS0004367	20	1	0.96629	0.5714	0.3333	8	6	2	4
1	26749775	ASGA0105496	20	-1	-99	-99	-99	10	10	0	0
1	26770590	H3GA0001152	20	1	0.96629	0.5714	0.3333	8	6	2	4
1	26783749	H3GA0001153	20	1	0.96629	0.5714	0.3333	8	6	2	4
1	26809300	H3GA0001156	20	1	0.96629	0.5714	0.3333	8	6	2	4
1	26814949	MARC0064190	20	1	1.84803	0.6364	0.3333	7	4	3	6
1	26865688	DRGA0000314	20	-1	-99	-99	-99	10	10	0	0
1	26890449	DIAS0002722	20	1	8.63046	1	0.3333	5	0	5	10
1	26910459	ALGA0001818	20	1	1.84803	0.6364	0.3333	7	4	3	6
1	26924785	DIAS0000754	20	1	0.96629	0.5714	0.3333	8	6	2	4
1	26950454	INRA0001220	20	1	0.96629	0.5714	0.3333	8	6	2	4
1	26969769	DRGA0000319	20	1	0.96629	0.5714	0.3333	8	6	2	4
1	26992783	ALGA0001829	20	1	0.26807	0.5333	0.4	8	7	2	3
1	27016344	ALGA0001836	20	1	8.63046	1	0.3333	5	0	5	10
1	27034711	ALGA0001838	20	-1	-99	-99	-99	10	10	0	0
1	27046890	ALGA0001840	20	1	1.84803	0.6364	0.3333	7	4	3	6
1	27073255	ASGA0001701	20	-1	-99	-99	-99	10	10	0	0
1	27092602	ALGA0001844	20	-1	-99	-99	-99	10	10	0	0
1	27163954	ASGA0001705	20	1	0.96629	0.5714	0.3333	8	6	2	4
1	27218167	ALGA0001854	20	1	0.96629	0.5714	0.3333	8	6	2	4
1	27239256	MARC0078136	20	-1	-99	-99	-99	10	10	0	0
1	27272791	ASGA0001719	20	1	0.96629	0.5714	0.3333	8	6	2	4
1	27301634	ASGA0001721	20	1	0.26807	0.5333	0.4	8	7	2	3
1	27333130	ASGA0001729	20	-1	-99	-99	-99	10	10	0	0
1	27390948	H3GA0001174	20	1	0.96629	0.5714	0.3333	8	6	2	4
1	27405059	DRGA0000334	20	1	0.96629	0.5714	0.3333	8	6	2	4
1	27439384	ASGA0001735	20	1	0.96629	0.5714	0.3333	8	6	2	4
1	27572957	ASGA0001738	20	-1	-99	-99	-99	10	10	0	0
1	27598581	DRGA0000338	20	1	0.26807	0.5333	0.4	8	7	2	3
1	27611507	H3GA0001175	20	1	0.96629	0.5714	0.3333	8	6	2	4
1	27639487	ASGA0001744	20	1	0.96629	0.5714	0.3333	8	6	2	4
1	27710020	ASGA0001746	20	-1	-99	-99	-99	10	10	0	0
1	27807190	H3GA0001179	20	-1	-99	-99	-99	10	10	0	0
1	27814785	ASGA0001755	20	1	2.99527	0.5556	0	10	8	0	2
1	27846137	ALGA0001896	20	1	2.99527	0.5556	0	10	8	0	2
1	27898494	ASGA0001753	20	1	2.99527	0.5556	0	10	8	0	2
1	27911238	DRGA0000343	20	1	2.99527	0.5556	0	10	8	0	2
1	27913455	DIAS0002980	20	1	0.96629	0.5714	0.3333	8	6	2	4
1	27931987	DRGA0000345	20	-1	-99	-99	-99	10	10	0	0
1	27937231	DRGA0000346	20	-1	-99	-99	-99	10	10	0	0
1	27956335	H3GA0001189	20	1	2.99527	0.5556	0	10	8	0	2
1	27969418	ASGA0001771	20	-1	-99	-99	-99	10	10	0	0
1	27988190	ASGA0001772	20	1	2.99527	0.5556	0	10	8	0	2
1	28051932	ALGA0001915	20	1	0.26807	0.5333	0.4	8	7	2	3
1	28082417	ALGA0001908	20	1	0.26807	0.5333	0.4	8	7	2	3
1	28083839	ALGA0104848	20	1	0.26807	0.5333	0.4	8	7	2	3
1	28088046	ASGA0001774	20	1	0.96629	0.5714	0.3333	8	6	2	4
1	28120987	ASGA0001781	20	1	2.99527	0.5556	0	10	8	0	2
1	28138167	INRA0001270	20	1	2.99527	0.5556	0	10	8	0	2
1	28163383	DRGA0000347	20	1	2.99527	0.5556	0	10	8	0	2
1	28183882	ALGA0001920	20	1	2.99527	0.5556	0	10	8	0	2
1	28227850	ALGA0001926	20	1	2.99527	0.5556	0	10	8	0	2
1	28249070	H3GA0001203	20	-1	-99	-99	-99	10	10	0	0
1	28277043	ALGA0108388	20	1	2.99527	0.5556	0	10	8	0	2
1	28307560	ALGA0104088	20	-1	-99	-99	-99	10	10	0	0
1	28313984	ASGA0089494	20	-1	-99	-99	-99	10	10	0	0
1	28358372	ALGA0001936	20	1	1.84803	0.6364	0.3333	7	4	3	6
1	28380355	ALGA0001940	20	1	1.84803	0.6364	0.3333	7	4	3	6
1	28402054	ALGA0001942	20	-1	-99	-99	-99	10	10	0	0
1	28414051	ASGA0001802	20	1	2.99527	0.5556	0	10	8	0	2
1	28440832	ALGA0001951	20	1	2.99527	0.5556	0	10	8	0	2
1	28485851	ALGA0001958	20	1	0.26807	0.5333	0.4	8	7	2	3
1	28543609	H3GA0001212	20	1	2.99527	0.5556	0	10	8	0	2
1	28592923	ALGA0001967	20	-1	-99	-99	-99	10	10	0	0
1	28632499	ASGA0001818	20	1	0.96629	0.5714	0.3333	8	6	2	4
1	28655932	INRA0001285	20	-1	-99	-99	-99	10	10	0	0
1	28675159	ASGA0001819	20	1	0.26807	0.5333	0.4	8	7	2	3
1	28699109	ASGA0001823	20	-1	-99	-99	-99	10	10	0	0
1	28739417	M1GA0000883	20	1	0.96629	0.5714	0.3333	8	6	2	4
1	28792419	ALGA0001984	20	1	0.96629	0.5714	0.3333	8	6	2	4
1	28806443	ASGA0001827	15	-1	-99	-99	-99	8	7	0	0
1	28823985	MARC0022961	20	1	1.43895	0.5263	0	10	9	0	1
1	28860583	H3GA0001219	18	2	0.18383	0.5333	0.6667	8	7	2	1
1	28875127	MARC0112693	20	-1	-99	-99	-99	10	10	0	0
1	28897209	H3GA0001223	20	-1	-99	-99	-99	10	10	0	0
1	28908795	ASGA0001838	20	1	2.99527	0.5556	0	10	8	0	2
1	28965591	DRGA0000364	20	1	0.96629	0.5714	0.3333	8	6	2	4
1	29029942	ASGA0096616	20	1	1.43895	0.5263	0	10	9	0	1
1	29054978	H3GA0001217	20	1	0.96629	0.5714	0.3333	8	6	2	4
1	29111579	MARC0053321	20	1	0.96629	0.5714	0.3333	8	6	2	4
1	29140338	MARC0105202	20	1	2.99527	0.5556	0	10	8	0	2
1	29151620	ASGA0085617	20	2	0.20238	0.4545	0.5556	5	6	5	4
1	29152881	MARC0034351	20	2	0.20238	0.4545	0.5556	5	6	5	4
1	29172990	ALGA0002000	20	2	0.20238	0.4545	0.5556	5	6	5	4
1	29214826	ALGA0002013	20	2	0.20238	0.4545	0.5556	5	6	5	4
1	29232072	ALGA0002020	20	-1	-99	-99	-99	10	10	0	0
1	29259688	ALGA0002025	20	-1	-99	-99	-99	10	10	0	0
1	29283173	M1GA0000885	20	-1	-99	-99	-99	10	10	0	0
1	29316298	MARC0096577	20	-1	-99	-99	-99	10	10	0	0
1	29339201	H3GA0001233	20	0	0	0.5	0.5	7	7	3	3
1	29359640	MARC0068736	20	2	0.20238	0.4545	0.5556	5	6	5	4
1	29382915	ASGA0001858	20	-1	-99	-99	-99	10	10	0	0
1	29422403	ALGA0002036	20	0	0	0.5	0.5	7	7	3	3
1	29437152	ASGA0001863	20	-1	-99	-99	-99	10	10	0	0
1	29458005	MARC0061107	20	2	0.20238	0.4545	0.5556	5	6	5	4
1	29484327	ALGA0002043	20	1	2.99527	0.5556	0	10	8	0	2
1	29505080	ASGA0001865	20	-1	-99	-99	-99	10	10	0	0
1	29528054	ALGA0002050	20	0	0	0.5	0.5	7	7	3	3
1	29545812	H3GA0001239	17	1	0.03218	0.5455	0.5	6	5	3	3
1	29574777	ALGA0002055	20	1	1.84803	0.6364	0.3333	7	4	3	6
1	29602817	ASGA0001869	20	1	2.99527	0.5556	0	10	8	0	2
1	29623710	INRA0001363	20	1	1.84803	0.6364	0.3333	7	4	3	6
1	29679133	ASGA0001873	20	-1	-99	-99	-99	10	10	0	0
1	29693456	H3GA0001242	20	1	1.84803	0.6364	0.3333	7	4	3	6
1	29708473	MARC0016585	20	1	2.99527	0.5556	0	10	8	0	2
1	29730234	ALGA0002069	20	0	0	0.5	0.5	7	7	3	3
1	29751253	ALGA0002071	18	-1	-99	-99	-99	10	8	0	0
1	29800929	H3GA0001247	20	0	0	0.5	0.5	7	7	3	3
1	29830402	ASGA0001879	20	-1	-99	-99	-99	10	10	0	0
1	29874942	DRGA0000387	20	1	2.99527	0.5556	0	10	8	0	2
1	29899728	INRA0001396	20	-1	-99	-99	-99	10	10	0	0
1	29914163	ALGA0002083	20	1	2.99527	0.5556	0	10	8	0	2
1	29934383	MARC0036088	20	1	2.99527	0.5556	0	10	8	0	2
1	29958861	DRGA0000392	20	-1	-99	-99	-99	10	10	0	0
1	29987848	DRGA0000394	20	1	2.99527	0.5556	0	10	8	0	2
1	30034473	ALGA0002094	20	1	5.30022	0.7778	0.2727	7	2	3	8
1	30067438	ALGA0002097	20	-1	-99	-99	-99	10	10	0	0
1	30103818	H3GA0001255	20	0	0	0.5	0.5	7	7	3	3
1	30129095	ASGA0001899	20	1	2.99527	0.5556	0	10	8	0	2
1	30142093	ALGA0002105	20	1	2.99527	0.5556	0	10	8	0	2
1	30159518	MARC0060741	20	0	0	0.5	0.5	7	7	3	3
1	30175116	MARC0088758	18	1	3.56059	0.625	0	10	6	0	2
1	30200475	ASGA0001909	20	-1	-99	-99	-99	10	10	0	0
1	30227592	ASGA0001911	20	0	0	0.5	0.5	7	7	3	3
1	30291639	ALGA0107795	20	0	0	0.5	0.5	7	7	3	3
1	30299830	ASGA0001906	20	-1	-99	-99	-99	10	10	0	0
1	30320053	DRGA0000400	20	0	0	0.5	0.5	7	7	3	3
1	30399719	MARC0079838	20	1	2.99527	0.5556	0	10	8	0	2
1	30461809	MARC0034894	20	1	2.02687	0.7143	0.3846	5	2	5	8
1	30498496	ALGA0002123	20	1	1.84803	0.6364	0.3333	7	4	3	6
1	30515492	ALGA0002127	18	1	3.73865	0.7778	0.3333	7	2	3	6
1	30565471	ASGA0001915	19	-1	-99	-99	-99	10	9	0	0
1	30598010	DIAS0002234	20	1	5.30022	0.7778	0.2727	7	2	3	8
1	30619122	ASGA0001918	20	1	8.63046	1	0.3333	5	0	5	10
1	30640495	ALGA0002134	20	1	1.84803	0.6364	0.3333	7	4	3	6
1	30665965	H3GA0001269	20	-1	-99	-99	-99	10	10	0	0
1	30722673	H3GA0001272	20	1	1.84803	0.6364	0.3333	7	4	3	6
1	30737153	M1GA0000899	20	1	5.30022	0.7778	0.2727	7	2	3	8
1	30755773	MARC0095022	20	-1	-99	-99	-99	10	10	0	0
1	30784914	MARC0113507	20	1	5.30022	0.7778	0.2727	7	2	3	8
1	30811594	MARC0051909	20	1	2.99527	0.5556	0	10	8	0	2
1	30833161	ALGA0002156	20	-1	-99	-99	-99	10	10	0	0
1	30852324	MARC0058102	20	-1	-99	-99	-99	10	10	0	0
1	30880317	ALGA0002166	20	1	0.84024	0.625	0.4167	5	3	5	7
1	30903621	ALGA0002174	20	1	8.63046	1	0.3333	5	0	5	10
1	30951017	MARC0063319	20	1	8.63046	1	0.3333	5	0	5	10
1	30969483	ALGA0002175	20	1	0.96629	0.5714	0.3333	8	6	2	4
1	31020869	ALGA0002179	20	-1	-99	-99	-99	10	10	0	0
1	31071671	ALGA0002190	20	1	0.84024	0.625	0.4167	5	3	5	7
1	31083508	ASGA0001965	20	1	1.84803	0.6364	0.3333	7	4	3	6
1	31109960	ASGA0001969	20	1	4.06997	0.8333	0.3571	5	1	5	9
1	31121760	ALGA0002193	20	1	0.84024	0.625	0.4167	5	3	5	7
1	31138020	ALGA0002197	20	1	2.02687	0.6154	0.2857	8	5	2	5
1	31160550	ALGA0002199	20	1	4.06997	0.8333	0.3571	5	1	5	9
1	31175623	DRGA0000417	20	1	2.99527	0.5556	0	10	8	0	2
1	31197463	ALGA0002206	20	1	1.84803	0.6364	0.3333	7	4	3	6
1	31219052	MARC0019969	20	1	2.99527	0.5556	0	10	8	0	2
1	31299205	ASGA0098614	20	1	0.96629	0.5714	0.3333	8	6	2	4
1	31302491	ALGA0104675	20	-1	-99	-99	-99	10	10	0	0
1	31359175	ASGA0001988	20	1	2.99527	0.5556	0	10	8	0	2
1	31426785	H3GA0001306	20	-1	-99	-99	-99	10	10	0	0
1	31452244	DRGA0000426	20	1	2.99527	0.5556	0	10	8	0	2
1	31464223	ALGA0002230	20	-1	-99	-99	-99	10	10	0	0
1	31475931	ALGA0002231	20	2	2.02687	0.3846	0.7143	5	8	5	2
1	31494582	MARC0092631	20	1	2.99527	0.5556	0	10	8	0	2
1	31508790	ASGA0001985	20	1	2.99527	0.5556	0	10	8	0	2
1	31539538	ALGA0002219	20	2	2.02687	0.3846	0.7143	5	8	5	2
1	31553416	DRGA0000420	20	-1	-99	-99	-99	10	10	0	0
1	31583966	ASGA0001995	20	-1	-99	-99	-99	10	10	0	0
1	31606220	ALGA0002234	20	-1	-99	-99	-99	10	10	0	0
1	31625922	ASGA0002001	20	2	2.02687	0.3846	0.7143	5	8	5	2
1	31648572	ASGA0002002	20	2	2.02687	0.3846	0.7143	5	8	5	2
1	31670476	ALGA0002237	20	-1	-99	-99	-99	10	10	0	0
1	31694779	INRA0001515	20	-1	-99	-99	-99	10	10	0	0
1	31710014	H3GA0001315	20	1	2.99527	0.5556	0	10	8	0	2
1	31731838	ASGA0002007	20	1	2.99527	0.5556	0	10	8	0	2
1	31756433	INRA0001523	20	1	2.99527	0.5556	0	10	8	0	2
1	31779244	ALGA0002244	20	-1	-99	-99	-99	10	10	0	0
1	31821712	ALGA0002249	20	1	2.99527	0.5556	0	10	8	0	2
1	31840000	ALGA0002257	20	-1	-99	-99	-99	10	10	0	0
1	31855507	ALGA0002259	20	0	0	0.5	0.5	6	6	4	4
1	31877356	DRGA0000432	20	2	0.96629	0.4286	0.6667	6	8	4	2
1	31903216	MARC0022141	20	2	0.96629	0.4286	0.6667	6	8	4	2
1	31932419	DRGA0000439	20	2	0.96629	0.4286	0.6667	6	8	4	2
1	31960961	ALGA0002266	20	-1	-99	-99	-99	10	10	0	0
1	31989168	ALGA0002268	20	1	2.99527	0.5556	0	10	8	0	2
1	32003331	DRGA0000441	20	1	2.99527	0.5556	0	10	8	0	2
1	32028239	MARC0046194	20	1	2.99527	0.5556	0	10	8	0	2
1	32060148	ALGA0002273	20	1	6.55586	0.625	0	10	6	0	4
1	32094371	ASGA0002034	20	1	2.99527	0.5556	0	10	8	0	2
1	32125003	ALGA0002281	20	-1	-99	-99	-99	10	10	0	0
1	32138497	MARC0094181	20	1	2.99527	0.5556	0	10	8	0	2
1	32156039	H3GA0001331	20	1	2.99527	0.5556	0	10	8	0	2
1	32197336	ASGA0002040	20	1	2.99527	0.5556	0	10	8	0	2
1	32220282	ALGA0002286	20	0	0	0.5	0.5	8	8	2	2
1	32270245	H3GA0001332	20	1	2.99527	0.5556	0	10	8	0	2
1	32282752	ALGA0002292	20	2	0.20238	0.4545	0.5556	5	6	5	4
1	32304958	ASGA0002046	20	-1	-99	-99	-99	10	10	0	0
1	32336137	H3GA0001339	18	-1	-99	-99	-99	10	8	0	0
1	32363371	ALGA0002298	20	2	0.20238	0.4545	0.5556	5	6	5	4
1	32382186	ALGA0002301	20	2	0.20238	0.4545	0.5556	5	6	5	4
1	32408684	ALGA0002302	20	1	2.99527	0.5556	0	10	8	0	2
1	32468209	H3GA0001344	20	2	0.20238	0.4545	0.5556	5	6	5	4
1	32482028	ALGA0002310	20	-1	-99	-99	-99	10	10	0	0
1	32536643	ASGA0002068	20	2	0.20238	0.4545	0.5556	5	6	5	4
1	32563863	ASGA0002073	19	2	0.05868	0.5	0.5556	5	5	5	4
1	32605122	DRGA0000452	20	-1	-99	-99	-99	10	10	0	0
1	32622539	ALGA0002331	20	0	0	0.5	0.5	8	8	2	2
1	32654041	ALGA0002334	20	1	2.99527	0.5556	0	10	8	0	2
1	32682685	ASGA0002086	20	1	2.99527	0.5556	0	10	8	0	2
1	32694395	ASGA0002087	20	1	3.45218	0.6667	0.25	8	4	2	6
1	32706452	MARC0087159	20	-1	-99	-99	-99	10	10	0	0
1	32729853	DRGA0000457	1	-1	-99	-99	-99	0	1	0	0
1	32741589	DRGA0000458	20	-1	-99	-99	-99	10	10	0	0
1	32775829	DRGA0000459	20	2	0.20238	0.4545	0.5556	5	6	5	4
1	32809768	ASGA0002096	20	2	0.20238	0.4545	0.5556	5	6	5	4
1	32830662	ALGA0002350	20	1	2.99527	0.5556	0	10	8	0	2
1	32834657	ALGA0025122	20	1	0.22035	0.5714	0.4615	4	3	6	7
1	32846414	ALGA0002351	20	2	0.20238	0.4545	0.5556	5	6	5	4
1	32870807	CASI0009448	20	1	6.55586	0.625	0	10	6	0	4
1	32898115	ASGA0002111	20	2	0.20238	0.4545	0.5556	5	6	5	4
1	32931515	MARC0024599	20	2	2.02687	0.3846	0.7143	5	8	5	2
1	32945739	ASGA0002114	20	2	0.20238	0.4545	0.5556	5	6	5	4
1	32964671	H3GA0001355	20	2	2.02687	0.3846	0.7143	5	8	5	2
1	33017279	H3GA0001359	20	1	0.96629	0.5714	0.3333	8	6	2	4
1	33036742	INRA0001627	20	1	2.99527	0.5556	0	10	8	0	2
1	33066737	ASGA0002122	20	2	0.20238	0.4545	0.5556	5	6	5	4
1	33095654	MARC0021116	20	-1	-99	-99	-99	10	10	0	0
1	33121743	DRGA0000472	20	1	2.99527	0.5556	0	10	8	0	2
1	33133298	H3GA0001364	20	1	2.99527	0.5556	0	10	8	0	2
1	33156326	ALGA0002382	20	1	6.55586	0.625	0	10	6	0	4
1	33177833	ASGA0002134	20	1	6.55586	0.625	0	10	6	0	4
1	33220966	DIAS0004542	20	1	6.55586	0.625	0	10	6	0	4
1	33251899	ALGA0002395	20	1	2.99527	0.5556	0	10	8	0	2
1	33275459	DRGA0000478	20	-1	-99	-99	-99	10	10	0	0
1	33306987	ALGA0002394	20	1	6.55586	0.625	0	10	6	0	4
1	33332537	H3GA0001369	20	1	6.55586	0.625	0	10	6	0	4
1	33367861	INRA0001633	20	1	2.99527	0.5556	0	10	8	0	2
1	33381862	DIAS0002497	20	2	0.20238	0.4545	0.5556	5	6	5	4
1	33433206	ASGA0002137	20	1	2.99527	0.5556	0	10	8	0	2
1	33463384	MARC0095826	20	-1	-99	-99	-99	10	10	0	0
1	33483294	ASGA0002142	20	1	0.96629	0.5714	0.3333	8	6	2	4
1	33506440	ASGA0002146	20	1	2.99527	0.5556	0	10	8	0	2
1	33544986	H3GA0001381	20	1	2.99527	0.5556	0	10	8	0	2
1	33557377	ASGA0002153	20	1	2.99527	0.5556	0	10	8	0	2
1	33585571	MARC0098037	20	1	2.99527	0.5556	0	10	8	0	2
1	33605467	MARC0058870	20	1	3.45218	0.6667	0.25	8	4	2	6
1	33623921	ASGA0002159	20	1	0.96629	0.5714	0.3333	8	6	2	4
1	33667547	ALGA0002423	20	2	0.20238	0.4545	0.5556	5	6	5	4
1	33694125	ALGA0002427	20	2	0.20238	0.4545	0.5556	5	6	5	4
1	33791412	MARC0036030	20	2	0.96629	0.4286	0.6667	6	8	4	2
1	33825560	H3GA0001389	20	-1	-99	-99	-99	10	10	0	0
1	33849153	H3GA0001392	20	2	0.26807	0.4	0.5333	2	3	8	7
1	33892485	H3GA0001394	20	-1	-99	-99	-99	10	10	0	0
1	33916940	ALGA0002445	20	2	0.26807	0.4	0.5333	2	3	8	7
1	33953187	H3GA0001397	20	2	0.26807	0.4	0.5333	2	3	8	7
1	33970082	ASGA0002180	20	2	0.26807	0.4	0.5333	2	3	8	7
1	33981792	ASGA0002183	20	2	0.26807	0.4	0.5333	2	3	8	7
1	34012430	MARC0086226	20	-1	-99	-99	-99	10	10	0	0
1	34036789	ALGA0002457	20	2	0.26807	0.4	0.5333	2	3	8	7
1	34061901	ALGA0002465	20	2	0.26807	0.4	0.5333	2	3	8	7
1	34121553	H3GA0001406	20	-1	-99	-99	-99	10	10	0	0
1	34146347	DRGA0000497	19	2	0.43539	0.4	0.5714	2	3	8	6
1	34168086	DRGA0000498	20	2	0.26807	0.4	0.5333	2	3	8	7
1	34194734	MARC0060121	20	2	0.80542	0.4	0.6	4	6	6	4
1	34211182	ALGA0002480	20	1	2.99527	0.5556	0	10	8	0	2
1	34228994	DRGA0000501	20	-1	-99	-99	-99	10	10	0	0
1	34247950	DRGA0000505	20	2	0.26807	0.4	0.5333	2	3	8	7
1	34272854	ALGA0002484	20	-1	-99	-99	-99	10	10	0	0
1	34338194	ALGA0122836	20	2	0.26807	0.4	0.5333	2	3	8	7
1	34342868	MARC0053676	20	2	0.26807	0.4	0.5333	2	3	8	7
1	34435721	ASGA0002203	20	2	0.26807	0.4	0.5333	2	3	8	7
1	34459594	H3GA0001415	20	2	0.26807	0.4	0.5333	2	3	8	7
1	34487750	ASGA0002214	20	2	0.26807	0.4	0.5333	2	3	8	7
1	34510049	ALGA0002493	20	2	0.26807	0.4	0.5333	2	3	8	7
1	34532481	ALGA0002499	20	2	0.26807	0.4	0.5333	2	3	8	7
1	34546471	ALGA0002500	20	1	0.96629	0.5714	0.3333	8	6	2	4
1	34566581	ALGA0002502	20	2	0.26807	0.4	0.5333	2	3	8	7
1	34592962	ALGA0002505	20	-1	-99	-99	-99	10	10	0	0
1	34614208	ALGA0002507	20	0	0	0.5	0.5	8	8	2	2
1	34636069	MARC0022018	20	1	8.63046	1	0.3333	5	0	5	10
1	34667426	ASGA0002232	20	-1	-99	-99	-99	10	10	0	0
1	34698111	ALGA0002515	20	0	0	0.5	0.5	8	8	2	2
1	34719580	ASGA0002239	20	1	8.63046	1	0.3333	5	0	5	10
1	34742407	ALGA0002521	20	1	8.63046	1	0.3333	5	0	5	10
1	34764637	ALGA0002523	20	1	3.45218	0.6667	0.25	8	4	2	6
1	34800290	H3GA0001423	20	-1	-99	-99	-99	10	10	0	0
1	34824380	ALGA0002534	18	-1	-99	-99	-99	10	8	0	0
1	34854692	H3GA0001427	20	0	0	0.5	0.5	8	8	2	2
1	34874778	ALGA0002540	20	1	8.63046	1	0.3333	5	0	5	10
1	34898048	ASGA0002251	15	1	6.73012	1	0.4	5	0	4	6
1	34933871	ALGA0002547	20	-1	-99	-99	-99	10	10	0	0
1	34958544	DRGA0000530	20	1	8.63046	1	0.3333	5	0	5	10
1	35009922	ASGA0002255	20	-1	-99	-99	-99	10	10	0	0
1	35064236	ALGA0002557	20	1	2.99527	0.5556	0	10	8	0	2
1	35087514	ASGA0002258	20	1	2.99527	0.5556	0	10	8	0	2
1	35190180	MARC0056093	20	1	8.63046	1	0.3333	5	0	5	10
1	35203765	ALGA0002556	20	1	8.63046	1	0.3333	5	0	5	10
1	35226859	MARC0011038	20	1	2.99527	0.5556	0	10	8	0	2
1	35281732	H3GA0001434	20	1	8.63046	1	0.3333	5	0	5	10
1	35302647	ASGA0002260	20	1	8.63046	1	0.3333	5	0	5	10
1	35336411	MARC0043118	20	1	2.99527	0.5556	0	10	8	0	2
1	35363344	CADI0000177	20	-1	-99	-99	-99	10	10	0	0
1	35398395	MARC0010490	20	-1	-99	-99	-99	10	10	0	0
1	35443362	ALGA0002564	20	1	8.63046	1	0.3333	5	0	5	10
1	35467674	ALGA0002567	20	1	8.63046	1	0.3333	5	0	5	10
1	35483667	DRGA0000537	20	1	8.63046	1	0.3333	5	0	5	10
1	35511977	ASGA0002263	20	1	8.63046	1	0.3333	5	0	5	10
1	35611261	ALGA0002568	20	1	3.45218	0.6667	0.25	8	4	2	6
1	35655208	ASGA0002268	20	1	8.63046	1	0.3333	5	0	5	10
1	35764006	INRA0001732	20	-1	-99	-99	-99	10	10	0	0
1	35785724	ASGA0002269	20	1	8.63046	1	0.3333	5	0	5	10
1	35844527	INRA0001738	20	1	8.63046	1	0.3333	5	0	5	10
1	35963609	INRA0001740	20	1	8.63046	1	0.3333	5	0	5	10
1	36043643	DRGA0000548	20	0	0	0.5	0.5	8	8	2	2
1	36105104	H3GA0001440	20	1	8.63046	1	0.3333	5	0	5	10
1	36184273	MARC0059970	20	2	0.26807	0.4	0.5333	2	3	8	7
1	36226928	ALGA0002577	20	2	0.26807	0.4	0.5333	2	3	8	7
1	36260296	ASGA0002275	20	2	0.26807	0.4	0.5333	2	3	8	7
1	36293431	DRGA0000551	20	0	0	0.5	0.5	8	8	2	2
1	36316044	MARC0038533	20	0	0	0.5	0.5	8	8	2	2
1	36339642	ASGA0002280	20	0	0	0.5	0.5	8	8	2	2
1	36367923	ASGA0002283	20	-1	-99	-99	-99	10	10	0	0
1	36392167	ASGA0002286	17	2	0.0943	0.5714	0.6667	8	6	2	1
1	36404077	ASGA0002287	20	2	0.26807	0.4	0.5333	2	3	8	7
1	36437589	ASGA0002288	20	2	0.26807	0.4	0.5333	2	3	8	7
1	36466442	H3GA0001443	19	-1	-99	-99	-99	10	9	0	0
1	36499719	MARC0027227	20	1	2.99527	0.5556	0	10	8	0	2
1	36523400	ALGA0002592	20	1	2.99527	0.5556	0	10	8	0	2
1	36560310	H3GA0001444	20	1	0.96629	0.5714	0.3333	8	6	2	4
1	36595352	ALGA0002593	20	2	0.26807	0.4	0.5333	2	3	8	7
1	36625925	ASGA0002293	20	2	0.26807	0.4	0.5333	2	3	8	7
1	36644977	INRA0001752	20	2	0.26807	0.4	0.5333	2	3	8	7
1	36667564	H3GA0001445	20	2	0.26807	0.4	0.5333	2	3	8	7
1	36683773	ALGA0002595	20	2	0.26807	0.4	0.5333	2	3	8	7
1	36706284	ALGA0002600	20	2	0.26807	0.4	0.5333	2	3	8	7
1	36736518	M1GA0000923	20	1	0.96629	0.5714	0.3333	8	6	2	4
1	36752288	DRGA0000563	20	1	0.96629	0.5714	0.3333	8	6	2	4
1	36767144	DRGA0000565	20	1	0.96629	0.5714	0.3333	8	6	2	4
1	36792994	INRA0001761	20	2	0.26807	0.4	0.5333	2	3	8	7
1	36815716	MARC0104045	20	2	0.26807	0.4	0.5333	2	3	8	7
1	36831910	ALGA0002601	20	1	0.96629	0.5714	0.3333	8	6	2	4
1	36856276	ALGA0002604	20	2	0.26807	0.4	0.5333	2	3	8	7
1	36877185	ALGA0002608	20	2	0.26807	0.4	0.5333	2	3	8	7
1	36892262	DRGA0000568	20	1	0.96629	0.5714	0.3333	8	6	2	4
1	36914570	DRGA0000569	20	2	0.80542	0.4	0.6	4	6	6	4
1	36972650	MARC0048118	20	-1	-99	-99	-99	10	10	0	0
1	37030708	ASGA0002301	20	2	0.26807	0.4	0.5333	2	3	8	7
1	37044535	DRGA0000572	20	-1	-99	-99	-99	10	10	0	0
1	37133519	MARC0036103	20	2	0.80542	0.4	0.6	4	6	6	4
1	37212151	ALGA0002613	20	2	0.80542	0.4	0.6	4	6	6	4
1	37227083	H3GA0053054	20	2	0.80542	0.4	0.6	4	6	6	4
1	37363134	ASGA0094828	20	1	3.45218	0.6667	0.25	8	4	2	6
1	37391940	ASGA0002303	20	2	0.80542	0.4	0.6	4	6	6	4
1	37421396	ALGA0002618	20	2	0.26807	0.4	0.5333	2	3	8	7
1	37441435	DRGA0000573	20	1	0.96629	0.5714	0.3333	8	6	2	4
1	37516003	MARC0052370	20	-1	-99	-99	-99	10	10	0	0
1	37541875	H3GA0001452	20	2	0.26807	0.4	0.5333	2	3	8	7
1	37587582	H3GA0001453	20	1	3.45218	0.6667	0.25	8	4	2	6
1	37613920	MARC0001053	20	-1	-99	-99	-99	10	10	0	0
1	37659835	ALGA0002625	20	2	0.26807	0.4	0.5333	2	3	8	7
1	37698187	MARC0054624	20	2	0.26807	0.4	0.5333	2	3	8	7
1	37742490	H3GA0001454	20	0	0	0.5	0.5	8	8	2	2
1	37780370	ALGA0002629	20	-1	-99	-99	-99	10	10	0	0
1	37835496	DRGA0000575	20	2	0.26807	0.4	0.5333	2	3	8	7
1	37853646	H3GA0001456	20	2	0.26807	0.4	0.5333	2	3	8	7
1	37883980	ALGA0002632	20	0	0	0.5	0.5	8	8	2	2
1	37907148	ASGA0002314	20	-1	-99	-99	-99	10	10	0	0
1	37927739	INRA0001776	20	-1	-99	-99	-99	10	10	0	0
1	37960889	DRGA0000578	20	2	0.26807	0.4	0.5333	2	3	8	7
1	37989816	MARC0018694	20	2	0.80542	0.4	0.6	4	6	6	4
1	38065817	ALGA0002639	20	2	0.26807	0.4	0.5333	2	3	8	7
1	38115779	ASGA0002320	20	-1	-99	-99	-99	10	10	0	0
1	38321095	ALGA0002641	20	2	0.26807	0.4	0.5333	2	3	8	7
1	38344154	DRGA0000580	20	2	0.26807	0.4	0.5333	2	3	8	7
1	38392704	ASGA0002324	20	2	0.26807	0.4	0.5333	2	3	8	7
1	38435234	ALGA0002648	20	2	0.26807	0.4	0.5333	2	3	8	7
1	38458581	ALGA0002649	20	2	0.26807	0.4	0.5333	2	3	8	7
1	38481742	ALGA0002653	20	0	0	0.5	0.5	8	8	2	2
1	38498570	ASGA0002330	18	2	0.67726	0.4	0.6154	2	3	8	5
1	38530943	ASGA0002335	20	-1	-99	-99	-99	10	10	0	0
1	38587770	MARC0097193	20	2	0.26807	0.4	0.5333	2	3	8	7
1	38609199	H3GA0001466	19	2	0.01406	0.5	0.5333	2	2	8	7
1	38642017	DRGA0000583	20	2	0.26807	0.4	0.5333	2	3	8	7
1	38662775	MARC0040750	20	0	0	0.5	0.5	8	8	2	2
1	38683756	ASGA0002342	20	0	0	0.5	0.5	8	8	2	2
1	38712494	MARC0046883	20	0	0	0.5	0.5	8	8	2	2
1	38741380	ASGA0002352	20	0	0	0.5	0.5	8	8	2	2
1	38787984	MARC0114725	20	0	0	0.5	0.5	8	8	2	2
1	38830380	ALGA0002673	20	0	0	0.5	0.5	8	8	2	2
1	38855534	DRGA0000587	20	2	0.26807	0.4	0.5333	2	3	8	7
1	38882297	ALGA0002678	20	2	0.26807	0.4	0.5333	2	3	8	7
1	38915851	ASGA0002356	20	0	0	0.5	0.5	8	8	2	2
1	38939118	ALGA0002685	20	0	0	0.5	0.5	8	8	2	2
1	38961942	H3GA0001475	20	0	0	0.5	0.5	8	8	2	2
1	38976540	DRGA0000591	20	2	2.02687	0.2857	0.6154	2	5	8	5
1	38996825	MARC0114211	20	2	2.02687	0.2857	0.6154	2	5	8	5
1	39043048	DRGA0000594	20	1	2.99527	0.5556	0	10	8	0	2
1	39085608	ALGA0002697	20	2	0.26807	0.4	0.5333	2	3	8	7
1	39115921	INRA0001827	20	-1	-99	-99	-99	10	10	0	0
1	39140914	ALGA0002699	20	0	0	0.5	0.5	8	8	2	2
1	39162073	DRGA0000595	20	-1	-99	-99	-99	10	10	0	0
1	39195973	H3GA0001481	20	2	0.26807	0.4	0.5333	2	3	8	7
1	39208931	M1GA0000930	20	2	0.26807	0.4	0.5333	2	3	8	7
1	39255388	M1GA0000932	20	2	0.26807	0.4	0.5333	2	3	8	7
1	39269526	H3GA0001491	20	2	0.26807	0.4	0.5333	2	3	8	7
1	39296766	MARC0039753	20	2	0.26807	0.4	0.5333	2	3	8	7
1	39348940	ALGA0002710	20	2	2.02687	0.2857	0.6154	2	5	8	5
1	39364092	MARC0087022	20	0	0	0.5	0.5	8	8	2	2
1	39415547	ASGA0101182	20	1	0.96629	0.5714	0.3333	8	6	2	4
1	39496775	ALGA0105935	20	2	2.02687	0.2857	0.6154	2	5	8	5
1	39501251	H3GA0054825	20	2	0.26807	0.4	0.5333	2	3	8	7
1	39539620	MARC0013639	20	2	0.80542	0.4	0.6	4	6	6	4
1	39561272	DRGA0000602	20	-1	-99	-99	-99	10	10	0	0
1	39626680	ALGA0002730	20	2	0.26807	0.4	0.5333	2	3	8	7
1	39717819	MARC0109679	20	-1	-99	-99	-99	10	10	0	0
1	39747715	DRGA0000604	20	1	0.96629	0.5714	0.3333	8	6	2	4
1	39823538	MARC0026342	20	0	0	0.5	0.5	8	8	2	2
1	39871173	ALGA0002734	20	-1	-99	-99	-99	10	10	0	0
1	39891636	MARC0034815	20	1	3.45218	0.6667	0.25	8	4	2	6
1	39914913	ASGA0002401	20	1	0.96629	0.5714	0.3333	8	6	2	4
1	39976111	ASGA0002403	20	1	0.96629	0.5714	0.3333	8	6	2	4
1	40161677	ALGA0002742	20	2	0.26807	0.4	0.5333	2	3	8	7
1	40186305	INRA0001878	20	2	2.02687	0.2857	0.6154	2	5	8	5
1	40211496	ALGA0002747	20	2	0.80542	0.4	0.6	4	6	6	4
1	40233387	H3GA0001503	20	2	0.80542	0.4	0.6	4	6	6	4
1	40263020	ALGA0002749	20	2	2.02687	0.2857	0.6154	2	5	8	5
1	40307376	ALGA0002752	20	2	0.26807	0.4	0.5333	2	3	8	7
1	40324598	DRGA0000613	20	1	0.96629	0.5714	0.3333	8	6	2	4
1	40348153	DRGA0000615	20	1	0.96629	0.5714	0.3333	8	6	2	4
1	40379253	DRGA0000616	20	1	0.96629	0.5714	0.3333	8	6	2	4
1	40409296	ASGA0002409	20	1	0.96629	0.5714	0.3333	8	6	2	4
1	40437736	ALGA0002763	20	0	0	0.5	0.5	8	8	2	2
1	40473197	ASGA0002411	20	1	0.96629	0.5714	0.3333	8	6	2	4
1	40486563	ALGA0002766	20	2	0.26807	0.4	0.5333	2	3	8	7
1	40530127	ALGA0002768	20	1	0.96629	0.5714	0.3333	8	6	2	4
1	40551348	ASGA0002412	20	1	0.96629	0.5714	0.3333	8	6	2	4
1	40602451	ASGA0002416	20	1	0.96629	0.5714	0.3333	8	6	2	4
1	40624100	ALGA0002769	20	1	0.96629	0.5714	0.3333	8	6	2	4
1	40658634	ALGA0002774	20	1	0.96629	0.5714	0.3333	8	6	2	4
1	40758496	ALGA0107994	20	1	0.96629	0.5714	0.3333	8	6	2	4
1	40833440	ALGA0002780	20	0	0	0.5	0.5	8	8	2	2
1	40866201	H3GA0001513	20	-1	-99	-99	-99	10	10	0	0
1	40897024	ASGA0002419	20	1	0.96629	0.5714	0.3333	8	6	2	4
1	40930358	DRGA0000632	20	1	0.96629	0.5714	0.3333	8	6	2	4
1	40961925	ALGA0002791	20	1	0.96629	0.5714	0.3333	8	6	2	4
1	40999758	ASGA0002422	20	2	3.45218	0.3333	0.75	4	8	6	2
1	41026312	ASGA0002424	20	1	2.99527	0.5556	0	10	8	0	2
1	41053408	DRGA0000636	20	1	0.96629	0.5714	0.3333	8	6	2	4
1	41077271	ASGA0002428	20	1	0.96629	0.5714	0.3333	8	6	2	4
1	41099163	ALGA0002798	20	1	0.96629	0.5714	0.3333	8	6	2	4
1	41126822	ALGA0002800	20	1	0.96629	0.5714	0.3333	8	6	2	4
1	41140942	DRGA0000650	20	1	0.96629	0.5714	0.3333	8	6	2	4
1	41163694	MARC0027388	18	1	1.81611	0.6667	0.3333	8	4	2	4
1	41191577	ASGA0002433	20	1	0.96629	0.5714	0.3333	8	6	2	4
1	41212867	ALGA0002805	20	1	0.96629	0.5714	0.3333	8	6	2	4
1	41231107	DRGA0000656	20	1	0.96629	0.5714	0.3333	8	6	2	4
1	41244706	ALGA0002806	20	0	0	0.5	0.5	8	8	2	2
1	41272230	SIRI0000080	20	0	0	0.5	0.5	8	8	2	2
1	41286592	DRGA0000658	20	1	0.96629	0.5714	0.3333	8	6	2	4
1	41306970	ALGA0002815	20	1	0.96629	0.5714	0.3333	8	6	2	4
1	41351530	ALGA0002818	20	1	0.96629	0.5714	0.3333	8	6	2	4
1	41377416	DIAS0002823	20	0	0	0.5	0.5	8	8	2	2
1	41412149	MARC0012272	20	-1	-99	-99	-99	10	10	0	0
1	41443650	ASGA0002445	20	1	0.96629	0.5714	0.3333	8	6	2	4
1	41526198	ASGA0002447	18	1	0.06401	0.5714	0.5	8	6	2	2
1	41645254	MARC0021005	20	1	0.96629	0.5714	0.3333	8	6	2	4
1	41668114	ASGA0090189	20	1	0.96629	0.5714	0.3333	8	6	2	4
1	41804497	ASGA0101808	20	2	3.45218	0.3333	0.75	4	8	6	2
1	41971189	ALGA0001449	20	0	0	0.5	0.5	7	7	3	3
1	41993538	ASGA0001457	20	2	0.20238	0.4545	0.5556	5	6	5	4
1	42036633	ALGA0114505	20	0	0	0.5	0.5	7	7	3	3
1	42036819	ALGA0124174	18	1	0.11221	0.5833	0.5	7	5	3	3
1	42046993	ALGA0120614	20	1	3.45218	0.6667	0.25	8	4	2	6
1	42047248	ASGA0087300	20	-1	-99	-99	-99	10	10	0	0
1	42061854	MARC0030993	20	1	3.45218	0.6667	0.25	8	4	2	6
1	42236416	MARC0008637	20	-1	-99	-99	-99	10	10	0	0
1	42236774	MARC0076346	20	-1	-99	-99	-99	10	10	0	0
1	42309402	ASGA0002448	20	1	0.96629	0.5714	0.3333	8	6	2	4
1	42379039	ASGA0002449	20	-1	-99	-99	-99	10	10	0	0
1	42404310	DRGA0000666	20	0	0	0.5	0.5	8	8	2	2
1	42433401	ALGA0002835	20	1	3.45218	0.6667	0.25	8	4	2	6
1	42530397	ALGA0002836	20	1	2.99527	0.5556	0	10	8	0	2
1	42551590	ALGA0002840	20	0	0	0.5	0.5	8	8	2	2
1	42589210	ALGA0002842	20	1	0.96629	0.5714	0.3333	8	6	2	4
1	42596416	ALGA0105589	20	1	0.96629	0.5714	0.3333	8	6	2	4
1	42604157	ASGA0092170	20	0	0	0.5	0.5	8	8	2	2
1	42632330	MARC0036439	20	1	3.45218	0.6667	0.25	8	4	2	6
1	42664211	ALGA0002843	20	1	0.96629	0.5714	0.3333	8	6	2	4
1	42701535	DRGA0000669	20	1	0.96629	0.5714	0.3333	8	6	2	4
1	42728705	ALGA0002850	20	1	0.96629	0.5714	0.3333	8	6	2	4
1	42743505	ALGA0002851	20	1	0.96629	0.5714	0.3333	8	6	2	4
1	42805188	ALGA0002853	20	1	0.96629	0.5714	0.3333	8	6	2	4
1	42838528	ALGA0002856	20	1	2.99527	0.5556	0	10	8	0	2
1	42870082	ASGA0002466	20	-1	-99	-99	-99	10	10	0	0
1	42887889	INRA0001930	20	-1	-99	-99	-99	10	10	0	0
1	42901670	INRA0001931	20	1	3.45218	0.6667	0.25	8	4	2	6
1	42938780	H3GA0001527	20	-1	-99	-99	-99	10	10	0	0
1	42961601	ASGA0002469	20	0	0	0.5	0.5	8	8	2	2
1	42999542	DRGA0000678	20	1	0.96629	0.5714	0.3333	8	6	2	4
1	43021994	ASGA0002473	20	2	3.45218	0.3333	0.75	4	8	6	2
1	43047899	ASGA0002474	20	1	0.96629	0.5714	0.3333	8	6	2	4
1	43068683	H3GA0001530	20	1	0.96629	0.5714	0.3333	8	6	2	4
1	43091080	DRGA0000685	20	1	0.96629	0.5714	0.3333	8	6	2	4
1	43120447	ALGA0002870	20	1	0.96629	0.5714	0.3333	8	6	2	4
1	43163080	INRA0001943	20	0	0	0.5	0.5	8	8	2	2
1	43188083	DRGA0000688	20	1	0.96629	0.5714	0.3333	8	6	2	4
1	43218725	DRGA0000690	20	-1	-99	-99	-99	10	10	0	0
1	43249864	H3GA0001533	20	1	0.96629	0.5714	0.3333	8	6	2	4
1	43264991	DRGA0000694	20	1	0.96629	0.5714	0.3333	8	6	2	4
1	43277973	ALGA0002878	20	-1	-99	-99	-99	10	10	0	0
1	43299254	DRGA0000695	20	1	0.96629	0.5714	0.3333	8	6	2	4
1	43329340	H3GA0001534	20	1	0.96629	0.5714	0.3333	8	6	2	4
1	43388014	ASGA0002479	20	1	0.96629	0.5714	0.3333	8	6	2	4
1	43462308	ALGA0117285	20	1	0.96629	0.5714	0.3333	8	6	2	4
1	43664587	ASGA0094110	20	1	0.96629	0.5714	0.3333	8	6	2	4
1	43794271	CASI0009419	19	1	0.43539	0.5714	0.4	8	6	2	3
1	43809021	MARC0046002	20	1	0.96629	0.5714	0.3333	8	6	2	4
1	43845460	ALGA0102587	20	1	0.96629	0.5714	0.3333	8	6	2	4
1	43975009	ASGA0103811	20	1	0.96629	0.5714	0.3333	8	6	2	4
1	44081055	H3GA0001545	20	2	1.84803	0.3636	0.6667	4	7	6	3
1	44095506	MARC0021766	20	2	1.84803	0.3636	0.6667	4	7	6	3
1	44118688	ALGA0002903	20	2	1.84803	0.3636	0.6667	4	7	6	3
1	44171803	DRGA0000700	20	1	0.96629	0.5714	0.3333	8	6	2	4
1	44195323	MARC0013987	20	1	0.96629	0.5714	0.3333	8	6	2	4
1	44257662	MARC0005904	20	-1	-99	-99	-99	10	10	0	0
1	44284975	MARC0072323	20	-1	-99	-99	-99	10	10	0	0
1	44285396	M1GA0026499	18	-1	-99	-99	-99	10	8	0	0
1	44290796	ALGA0002896	20	1	0.96629	0.5714	0.3333	8	6	2	4
1	44319205	INRA0001968	20	-1	-99	-99	-99	10	10	0	0
1	44339507	MARC0027915	20	0	0	0.5	0.5	8	8	2	2
1	44376478	DRGA0000698	20	1	0.96629	0.5714	0.3333	8	6	2	4
1	44402276	ALGA0002887	20	2	2.02687	0.3846	0.7143	5	8	5	2
1	44421361	ALGA0109403	15	1	0.22457	0.6364	0.5	7	4	2	2
1	44424846	MARC0006447	20	2	2.02687	0.3846	0.7143	5	8	5	2
1	44432667	ALGA0124083	20	1	0.96629	0.5714	0.3333	8	6	2	4
1	44467214	ASGA0095188	20	1	0.96629	0.5714	0.3333	8	6	2	4
1	44471349	ALGA0112049	20	2	2.02687	0.3846	0.7143	5	8	5	2
1	44562463	ASGA0102144	20	1	3.45218	0.6667	0.25	8	4	2	6
1	44567879	ASGA0104733	20	1	2.99527	0.5556	0	10	8	0	2
1	44638067	INRA0001970	20	-1	-99	-99	-99	10	10	0	0
1	44653932	ALGA0002905	20	1	2.99527	0.5556	0	10	8	0	2
1	44685412	ASGA0002493	20	0	0	0.5	0.5	8	8	2	2
1	44728470	ALGA0104850	20	1	0.96629	0.5714	0.3333	8	6	2	4
1	44757224	ALGA0002916	20	1	3.45218	0.6667	0.25	8	4	2	6
1	44800007	MARC0093726	20	1	3.45218	0.6667	0.25	8	4	2	6
1	44845934	MARC0005040	20	0	0	0.5	0.5	8	8	2	2
1	44870742	ASGA0002512	20	1	0.96629	0.5714	0.3333	8	6	2	4
1	44887941	CASI0010130	20	1	0.96629	0.5714	0.3333	8	6	2	4
1	44911993	DRGA0000714	20	1	0.96629	0.5714	0.3333	8	6	2	4
1	44977731	ALGA0002931	20	1	0.96629	0.5714	0.3333	8	6	2	4
1	45053767	ALGA0002938	20	1	0.96629	0.5714	0.3333	8	6	2	4
1	45089986	MARC0006385	20	-1	-99	-99	-99	10	10	0	0
1	45127516	DRGA0000716	20	1	0.96629	0.5714	0.3333	8	6	2	4
1	45148607	H3GA0001563	20	0	0	0.5	0.5	8	8	2	2
1	45170091	H3GA0001561	20	0	0	0.5	0.5	8	8	2	2
1	45190098	MARC0030041	20	1	0.96629	0.5714	0.3333	8	6	2	4
1	45217194	ASGA0002521	20	0	0	0.5	0.5	8	8	2	2
1	45227916	MARC0090402	20	1	0.96629	0.5714	0.3333	8	6	2	4
1	45245262	ALGA0002946	20	2	2.02687	0.3846	0.7143	5	8	5	2
1	45347146	MARC0033374	20	1	0.96629	0.5714	0.3333	8	6	2	4
1	45405760	H3GA0001567	20	-1	-99	-99	-99	10	10	0	0
1	45428275	ASGA0002533	20	2	1.84803	0.3636	0.6667	4	7	6	3
1	45439846	ASGA0002536	20	0	0	0.5	0.5	8	8	2	2
1	45549702	DRGA0000717	16	2	2.0746	0.4286	0.7778	3	4	7	2
1	45578888	ASGA0002548	20	2	3.45218	0.3333	0.75	4	8	6	2
1	45608047	INRA0002006	20	2	1.84803	0.3636	0.6667	4	7	6	3
1	45637864	MARC0033661	20	0	0	0.5	0.5	8	8	2	2
1	45667782	ALGA0002965	20	1	0.96629	0.5714	0.3333	8	6	2	4
1	45690306	H3GA0001574	20	2	1.84803	0.3636	0.6667	4	7	6	3
1	45721450	ASGA0002551	20	2	1.84803	0.3636	0.6667	4	7	6	3
1	45745204	ASGA0002552	20	1	0.96629	0.5714	0.3333	8	6	2	4
1	45766556	ALGA0002967	20	2	1.84803	0.3636	0.6667	4	7	6	3
1	45801682	INRA0002027	20	-1	-99	-99	-99	10	10	0	0
1	45850611	ALGA0002970	20	2	3.45218	0.3333	0.75	4	8	6	2
1	45874065	ALGA0002972	20	2	1.84803	0.3636	0.6667	4	7	6	3
1	45889114	DRGA0000722	20	2	3.45218	0.3333	0.75	4	8	6	2
1	45912462	ALGA0002977	20	0	0	0.5	0.5	8	8	2	2
1	45973560	MARC0068812	20	2	1.84803	0.3636	0.6667	4	7	6	3
1	46034475	INRA0002029	20	2	1.84803	0.3636	0.6667	4	7	6	3
1	46064879	ASGA0002556	20	2	1.84803	0.3636	0.6667	4	7	6	3
1	46088095	ALGA0002981	20	1	0.96629	0.5714	0.3333	8	6	2	4
1	46195603	ALGA0002982	20	-1	-99	-99	-99	10	10	0	0
1	46235668	ASGA0002561	20	2	1.84803	0.3636	0.6667	4	7	6	3
1	46267072	ALGA0002986	20	2	1.84803	0.3636	0.6667	4	7	6	3
1	46328849	INRA0002035	20	2	1.84803	0.3636	0.6667	4	7	6	3
1	46380337	ASGA0002563	20	2	1.84803	0.3636	0.6667	4	7	6	3
1	46421196	ASGA0002567	20	1	0.96629	0.5714	0.3333	8	6	2	4
1	46451860	ALGA0002991	20	2	1.84803	0.3636	0.6667	4	7	6	3
1	46474511	ASGA0002568	20	2	1.84803	0.3636	0.6667	4	7	6	3
1	46495815	MARC0104539	20	2	1.84803	0.3636	0.6667	4	7	6	3
1	46517643	ASGA0002570	20	0	0	0.5	0.5	8	8	2	2
1	46547554	ALGA0002996	20	2	1.84803	0.3636	0.6667	4	7	6	3
1	46574947	DRGA0000734	20	-1	-99	-99	-99	10	10	0	0
1	46594633	ALGA0002999	19	2	2.86898	0.3636	0.75	4	7	6	2
1	46617760	ALGA0003003	20	2	1.84803	0.3636	0.6667	4	7	6	3
1	46633339	ALGA0003004	20	2	1.84803	0.3636	0.6667	4	7	6	3
1	46647695	ALGA0003008	20	1	0.96629	0.5714	0.3333	8	6	2	4
1	46672390	ASGA0002573	20	2	1.84803	0.3636	0.6667	4	7	6	3
1	46697373	ALGA0003012	20	2	1.84803	0.3636	0.6667	4	7	6	3
1	46721939	INRA0002055	20	1	0.96629	0.5714	0.3333	8	6	2	4
1	46744746	ALGA0003013	20	2	1.84803	0.3636	0.6667	4	7	6	3
1	46775098	MARC0098848	20	-1	-99	-99	-99	10	10	0	0
1	46807133	DRGA0000745	20	2	1.84803	0.3636	0.6667	4	7	6	3
1	46883161	DRGA0000748	20	2	1.84803	0.3636	0.6667	4	7	6	3
1	46958745	MARC0009271	20	2	1.84803	0.3636	0.6667	4	7	6	3
1	46988892	MARC0042520	20	2	1.84803	0.3636	0.6667	4	7	6	3
1	47012273	ALGA0003021	20	0	0	0.5	0.5	8	8	2	2
1	47029877	ASGA0002580	20	0	0	0.5	0.5	8	8	2	2
1	47166416	ALGA0003024	20	2	1.84803	0.3636	0.6667	4	7	6	3
1	47185458	H3GA0001595	20	2	0.80542	0.4	0.6	4	6	6	4
1	47241882	ALGA0003028	20	0	0	0.5	0.5	8	8	2	2
1	47308866	MARC0031745	20	2	0.80542	0.4	0.6	4	6	6	4
1	47400783	MARC0056989	20	2	0.80542	0.4	0.6	4	6	6	4
1	47449787	INRA0002076	20	-1	-99	-99	-99	10	10	0	0
1	47461740	ALGA0003034	20	2	0.80542	0.4	0.6	4	6	6	4
1	47485273	ALGA0003039	20	2	0.80542	0.4	0.6	4	6	6	4
1	47510245	MARC0080112	20	2	0.80542	0.4	0.6	4	6	6	4
1	47523926	ALGA0003043	20	-1	-99	-99	-99	10	10	0	0
1	47555185	MARC0027394	20	0	0	0.5	0.5	8	8	2	2
1	47577652	H3GA0001599	20	-1	-99	-99	-99	10	10	0	0
1	47592383	DRGA0000754	20	2	0.80542	0.4	0.6	4	6	6	4
1	47607064	DRGA0000755	20	2	0.80542	0.4	0.6	4	6	6	4
1	47624902	ASGA0002592	20	1	2.99527	0.5556	0	10	8	0	2
1	47652427	INRA0002091	20	-1	-99	-99	-99	10	10	0	0
1	47666132	DRGA0000756	20	2	0.80542	0.4	0.6	4	6	6	4
1	47746719	ALGA0003052	20	2	0.80542	0.4	0.6	4	6	6	4
1	47810833	DRGA0000760	20	0	0	0.5	0.5	8	8	2	2
1	47826506	ALGA0003071	20	2	0.80542	0.4	0.6	4	6	6	4
1	47849135	ALGA0003056	19	2	0.4614	0.4444	0.6	4	5	6	4
1	47877447	MARC0080017	20	-1	-99	-99	-99	10	10	0	0
1	47925335	ALGA0003060	20	2	0.80542	0.4	0.6	4	6	6	4
1	47956461	H3GA0001604	20	2	1.84803	0.3636	0.6667	4	7	6	3
1	47973061	ALGA0003067	20	2	0.80542	0.4	0.6	4	6	6	4
1	48018583	MARC0087435	20	1	0.96629	0.5714	0.3333	8	6	2	4
1	48022008	ASGA0097205	20	1	0.96629	0.5714	0.3333	8	6	2	4
1	48022147	ASGA0096671	20	1	0.96629	0.5714	0.3333	8	6	2	4
1	48177231	ALGA0003076	20	2	0.80542	0.4	0.6	4	6	6	4
1	48192176	MARC0084072	20	1	0.96629	0.5714	0.3333	8	6	2	4
1	48225414	INRA0002108	20	-1	-99	-99	-99	10	10	0	0
1	48337653	ALGA0003075	19	2	0.4614	0.4444	0.6	4	5	6	4
1	48380071	INRA0002107	20	2	0.80542	0.4	0.6	4	6	6	4
1	48467320	ASGA0002601	20	2	0.80542	0.4	0.6	4	6	6	4
1	48491423	DRGA0000770	20	1	0.96629	0.5714	0.3333	8	6	2	4
1	48512121	DRGA0000771	20	1	0.96629	0.5714	0.3333	8	6	2	4
1	48530853	MARC0052861	5	1	2.91103	0.6667	0	2	1	0	2
1	48553630	ALGA0003089	20	-1	-99	-99	-99	10	10	0	0
1	48575426	INRA0002110	20	-1	-99	-99	-99	10	10	0	0
1	48606417	ASGA0002607	20	-1	-99	-99	-99	10	10	0	0
1	48640951	ALGA0003091	20	2	2.02687	0.3846	0.7143	5	8	5	2
1	48670215	INRA0002111	20	2	0.80542	0.4	0.6	4	6	6	4
1	48707548	DRGA0000774	20	-1	-99	-99	-99	10	10	0	0
1	48742541	ASGA0002612	20	0	0	0.5	0.5	8	8	2	2
1	48833426	ALGA0003095	20	1	0.96629	0.5714	0.3333	8	6	2	4
1	48857562	ALGA0003096	16	1	0.03604	0.5714	0.5	8	6	1	1
1	48890971	DRGA0000775	20	0	0	0.5	0.5	8	8	2	2
1	48932663	MARC0000470	20	1	0.96629	0.5714	0.3333	8	6	2	4
1	48982026	ALGA0003101	20	1	0.96629	0.5714	0.3333	8	6	2	4
1	49012664	MARC0103788	20	-1	-99	-99	-99	10	10	0	0
1	49062065	ASGA0002618	20	1	0.96629	0.5714	0.3333	8	6	2	4
1	49075830	DRGA0000780	20	1	0.96629	0.5714	0.3333	8	6	2	4
1	49130594	DRGA0000782	20	2	0.80542	0.4	0.6	4	6	6	4
1	49163374	ALGA0119385	17	-1	-99	-99	-99	10	7	0	0
1	49237666	ALGA0003108	20	1	0.96629	0.5714	0.3333	8	6	2	4
1	49267267	ALGA0003112	20	1	0.96629	0.5714	0.3333	8	6	2	4
1	49284626	DRGA0000783	20	1	0.96629	0.5714	0.3333	8	6	2	4
1	49309137	DRGA0000785	20	1	0.96629	0.5714	0.3333	8	6	2	4
1	49351221	DRGA0000787	20	1	0.96629	0.5714	0.3333	8	6	2	4
1	49367384	INRA0002130	20	0	0	0.5	0.5	8	8	2	2
1	49408370	ALGA0003115	20	0	0	0.5	0.5	8	8	2	2
1	49424997	ALGA0003117	20	0	0	0.5	0.5	8	8	2	2
1	49454062	ASGA0002626	20	0	0	0.5	0.5	8	8	2	2
1	49482351	ALGA0003119	20	-1	-99	-99	-99	10	10	0	0
1	49522604	ASGA0002629	20	0	0	0.5	0.5	8	8	2	2
1	49547510	ALGA0003122	20	2	0.80542	0.4	0.6	4	6	6	4
1	49571597	ALGA0003126	20	1	0.96629	0.5714	0.3333	8	6	2	4
1	49659612	SIRI0000285	20	0	0	0.5	0.5	8	8	2	2
1	49671396	ASGA0002634	20	1	0.96629	0.5714	0.3333	8	6	2	4
1	49694651	DRGA0000797	20	1	0.96629	0.5714	0.3333	8	6	2	4
1	49735833	ALGA0003129	20	1	3.45218	0.6667	0.25	8	4	2	6
1	49782820	ALGA0003134	20	0	0	0.5	0.5	8	8	2	2
1	49817532	MARC0033459	20	1	3.45218	0.6667	0.25	8	4	2	6
1	49843540	ASGA0002638	20	1	0.96629	0.5714	0.3333	8	6	2	4
1	49883144	H3GA0001617	20	0	0	0.5	0.5	8	8	2	2
1	49912084	ALGA0003142	20	0	0	0.5	0.5	8	8	2	2
1	49961244	ALGA0003143	20	1	0.96629	0.5714	0.3333	8	6	2	4
1	49999036	MARC0030887	20	0	0	0.5	0.5	8	8	2	2
1	50072061	ASGA0002640	20	1	0.96629	0.5714	0.3333	8	6	2	4
1	50086267	ALGA0003145	20	1	0.96629	0.5714	0.3333	8	6	2	4
1	50098763	ALGA0003146	20	1	0.96629	0.5714	0.3333	8	6	2	4
1	50121325	ALGA0003149	20	1	0.96629	0.5714	0.3333	8	6	2	4
1	50150861	DRGA0000805	20	1	0.96629	0.5714	0.3333	8	6	2	4
1	50186391	ASGA0002642	20	1	0.96629	0.5714	0.3333	8	6	2	4
1	50202607	ALGA0003151	20	1	0.96629	0.5714	0.3333	8	6	2	4
1	50224242	ALGA0003152	20	1	0.96629	0.5714	0.3333	8	6	2	4
1	50237461	ALGA0003154	20	1	0.96629	0.5714	0.3333	8	6	2	4
1	50250456	DRGA0000808	20	1	0.96629	0.5714	0.3333	8	6	2	4
1	50275002	ALGA0003158	20	1	0.96629	0.5714	0.3333	8	6	2	4
1	50288361	DRGA0000811	20	1	0.96629	0.5714	0.3333	8	6	2	4
1	50312136	ALGA0003160	20	1	0.96629	0.5714	0.3333	8	6	2	4
1	50324996	DRGA0000813	20	1	0.96629	0.5714	0.3333	8	6	2	4
1	50343903	SIRI0000263	20	1	0.96629	0.5714	0.3333	8	6	2	4
1	50378323	ASGA0002653	20	2	1.84803	0.3636	0.6667	4	7	6	3
1	50404193	MARC0078789	20	1	0.96629	0.5714	0.3333	8	6	2	4
1	50437000	INRA0002177	20	0	0	0.5	0.5	8	8	2	2
1	50454495	H3GA0001628	20	1	0.96629	0.5714	0.3333	8	6	2	4
1	50473013	ASGA0002655	20	1	0.96629	0.5714	0.3333	8	6	2	4
1	50501408	ALGA0003173	20	1	0.96629	0.5714	0.3333	8	6	2	4
1	50526590	H3GA0001631	20	1	3.45218	0.6667	0.25	8	4	2	6
1	50547071	DRGA0000822	20	1	0.96629	0.5714	0.3333	8	6	2	4
1	50653212	DRGA0000823	20	1	0.96629	0.5714	0.3333	8	6	2	4
1	50928035	MARC0091245	20	1	3.45218	0.6667	0.25	8	4	2	6
1	50996195	ALGA0003187	20	0	0	0.5	0.5	8	8	2	2
1	51009410	DRGA0000827	20	1	3.45218	0.6667	0.25	8	4	2	6
1	51026964	H3GA0001635	20	1	3.45218	0.6667	0.25	8	4	2	6
1	51114905	ALGA0003191	20	1	0.96629	0.5714	0.3333	8	6	2	4
1	51219957	MARC0023808	20	1	0.96629	0.5714	0.3333	8	6	2	4
1	51252839	ALGA0003195	20	1	0.96629	0.5714	0.3333	8	6	2	4
1	51282355	INRA0002210	20	1	0.96629	0.5714	0.3333	8	6	2	4
1	51302809	ALGA0003197	20	1	0.96629	0.5714	0.3333	8	6	2	4
1	51331497	ALGA0003200	20	1	0.96629	0.5714	0.3333	8	6	2	4
1	51357315	ALGA0003201	20	1	0.96629	0.5714	0.3333	8	6	2	4
1	51371522	ALGA0003202	20	1	3.45218	0.6667	0.25	8	4	2	6
1	51398060	ALGA0003203	20	-1	-99	-99	-99	10	10	0	0
1	51456339	H3GA0001640	20	1	0.96629	0.5714	0.3333	8	6	2	4
1	51477556	ASGA0002670	20	1	3.45218	0.6667	0.25	8	4	2	6
1	51532347	DRGA0000832	20	1	0.96629	0.5714	0.3333	8	6	2	4
1	51578217	DRGA0000833	20	1	0.96629	0.5714	0.3333	8	6	2	4
1	51629322	DRGA0000834	20	1	0.96629	0.5714	0.3333	8	6	2	4
1	51642367	MARC0051272	19	1	0.43539	0.5714	0.4	8	6	2	3
1	51687968	H3GA0001644	20	-1	-99	-99	-99	10	10	0	0
1	51745427	H3GA0001645	20	1	0.96629	0.5714	0.3333	8	6	2	4
1	51787787	ASGA0002675	20	1	3.45218	0.6667	0.25	8	4	2	6
1	51810994	ASGA0002680	20	-1	-99	-99	-99	10	10	0	0
1	51822925	DRGA0000839	20	1	3.45218	0.6667	0.25	8	4	2	6
1	51937661	MARC0019537	20	-1	-99	-99	-99	10	10	0	0
1	51975937	DRGA0000841	20	1	0.96629	0.5714	0.3333	8	6	2	4
1	52026975	ALGA0105914	20	1	0.96629	0.5714	0.3333	8	6	2	4
1	52052010	ALGA0103591	18	1	0.06401	0.5714	0.5	8	6	2	2
1	52087794	ALGA0003220	20	1	3.45218	0.6667	0.25	8	4	2	6
1	52121037	ASGA0096665	20	1	3.45218	0.6667	0.25	8	4	2	6
1	52169204	ALGA0003218	20	1	0.96629	0.5714	0.3333	8	6	2	4
1	52200961	ALGA0003214	20	0	0	0.5	0.5	8	8	2	2
1	52224858	MARC0009277	20	1	3.45218	0.6667	0.25	8	4	2	6
1	52249895	ALGA0003221	20	1	3.45218	0.6667	0.25	8	4	2	6
1	52277107	ASGA0002688	20	1	0.96629	0.5714	0.3333	8	6	2	4
1	52316171	MARC0094661	20	0	0	0.5	0.5	8	8	2	2
1	52341695	ALGA0003229	20	1	0.96629	0.5714	0.3333	8	6	2	4
1	52363068	INRA0002228	20	0	0	0.5	0.5	8	8	2	2
1	52393067	INRA0002229	20	-1	-99	-99	-99	10	10	0	0
1	52415701	INRA0002232	20	1	0.96629	0.5714	0.3333	8	6	2	4
1	52443256	MARC0042547	20	1	0.96629	0.5714	0.3333	8	6	2	4
1	52466103	MARC0024683	20	1	0.96629	0.5714	0.3333	8	6	2	4
1	52482048	ALGA0003237	20	0	0	0.5	0.5	8	8	2	2
1	52507773	ASGA0002700	20	2	1.84803	0.3636	0.6667	4	7	6	3
1	52521020	ASGA0002701	20	-1	-99	-99	-99	10	10	0	0
1	52551856	ASGA0002705	20	1	0.96629	0.5714	0.3333	8	6	2	4
1	52587995	ALGA0003246	20	-1	-99	-99	-99	10	10	0	0
1	52609143	DRGA0000851	20	-1	-99	-99	-99	10	10	0	0
1	52631841	ALGA0003251	20	2	2.02687	0.3846	0.7143	5	8	5	2
1	52650101	ALGA0003255	20	1	0.96629	0.5714	0.3333	8	6	2	4
1	52666691	CASI0010121	20	1	0.96629	0.5714	0.3333	8	6	2	4
1	52695111	ALGA0003260	20	1	3.45218	0.6667	0.25	8	4	2	6
1	52715892	ASGA0002711	20	1	3.45218	0.6667	0.25	8	4	2	6
1	52737349	ALGA0003264	20	1	0.96629	0.5714	0.3333	8	6	2	4
1	52759115	ASGA0002716	20	1	0.96629	0.5714	0.3333	8	6	2	4
1	52782566	INRA0002254	20	-1	-99	-99	-99	10	10	0	0
1	52807534	ALGA0003271	20	1	0.96629	0.5714	0.3333	8	6	2	4
1	52845279	ASGA0002720	20	1	2.99527	0.5556	0	10	8	0	2
1	52862584	MARC0070674	20	-1	-99	-99	-99	10	10	0	0
1	52875596	MARC0006808	20	-1	-99	-99	-99	10	10	0	0
1	52901055	MARC0003603	20	-1	-99	-99	-99	10	10	0	0
1	53030123	ALGA0110231	20	1	0.96629	0.5714	0.3333	8	6	2	4
1	53203778	ASGA0002727	20	1	0.96629	0.5714	0.3333	8	6	2	4
1	53225169	ALGA0003278	20	1	0.96629	0.5714	0.3333	8	6	2	4
1	53272170	ASGA0002729	20	1	0.96629	0.5714	0.3333	8	6	2	4
1	53303249	ASGA0002733	20	-1	-99	-99	-99	10	10	0	0
1	53336098	MARC0065362	20	1	3.45218	0.6667	0.25	8	4	2	6
1	53356028	MARC0036790	20	1	0.96629	0.5714	0.3333	8	6	2	4
1	53408975	DIAS0001404	20	1	0.96629	0.5714	0.3333	8	6	2	4
1	53421376	ALGA0003284	20	1	0.96629	0.5714	0.3333	8	6	2	4
1	53471279	ALGA0003292	20	1	0.96629	0.5714	0.3333	8	6	2	4
1	53482812	H3GA0001667	20	-1	-99	-99	-99	10	10	0	0
1	53495125	ALGA0003294	20	2	2.02687	0.3846	0.7143	5	8	5	2
1	53523355	ALGA0003302	20	1	0.96629	0.5714	0.3333	8	6	2	4
1	53604991	H3GA0001685	20	1	0.96629	0.5714	0.3333	8	6	2	4
1	53627603	H3GA0001684	20	1	0.96629	0.5714	0.3333	8	6	2	4
1	53660133	MARC0043932	20	1	3.45218	0.6667	0.25	8	4	2	6
1	53675967	ASGA0002752	20	-1	-99	-99	-99	10	10	0	0
1	53698281	ALGA0003310	20	1	0.96629	0.5714	0.3333	8	6	2	4
1	53724080	H3GA0001675	18	-1	-99	-99	-99	10	8	0	0
1	53746800	INRA0002279	20	1	0.96629	0.5714	0.3333	8	6	2	4
1	53757616	ALGA0003339	20	1	0.96629	0.5714	0.3333	8	6	2	4
1	53793129	MARC0029508	20	-1	-99	-99	-99	10	10	0	0
1	53885252	ASGA0002773	20	-1	-99	-99	-99	10	10	0	0
1	53916981	ALGA0003348	20	-1	-99	-99	-99	10	10	0	0
1	53933603	ALGA0003346	20	1	0.96629	0.5714	0.3333	8	6	2	4
1	53959116	ASGA0002778	20	-1	-99	-99	-99	10	10	0	0
1	54001849	MARC0025593	20	1	0.96629	0.5714	0.3333	8	6	2	4
1	54040119	ALGA0003356	20	1	3.45218	0.6667	0.25	8	4	2	6
1	54078056	ALGA0003365	18	1	0.06401	0.5714	0.5	8	6	2	2
1	54090753	H3GA0001700	20	1	0.96629	0.5714	0.3333	8	6	2	4
1	54115799	DRGA0000881	20	-1	-99	-99	-99	10	10	0	0
1	54129495	ASGA0002800	20	1	0.96629	0.5714	0.3333	8	6	2	4
1	54149064	H3GA0001704	20	1	0.96629	0.5714	0.3333	8	6	2	4
1	54166477	ALGA0003372	20	1	0.96629	0.5714	0.3333	8	6	2	4
1	54203351	ASGA0002802	20	-1	-99	-99	-99	10	10	0	0
1	54248230	ALGA0003377	20	-1	-99	-99	-99	10	10	0	0
1	54268207	ASGA0002804	20	-1	-99	-99	-99	10	10	0	0
1	54308895	MARC0027189	20	1	0.96629	0.5714	0.3333	8	6	2	4
1	54329970	H3GA0001710	20	-1	-99	-99	-99	10	10	0	0
1	54368420	ASGA0002809	20	1	0.96629	0.5714	0.3333	8	6	2	4
1	54399517	ALGA0003394	20	1	0.96629	0.5714	0.3333	8	6	2	4
1	54426230	DRGA0000885	20	1	0.96629	0.5714	0.3333	8	6	2	4
1	54448914	INRA0002329	20	-1	-99	-99	-99	10	10	0	0
1	54475675	ALGA0003403	20	-1	-99	-99	-99	10	10	0	0
1	54489287	ALGA0003405	20	1	0.96629	0.5714	0.3333	8	6	2	4
1	54501535	MARC0082503	20	-1	-99	-99	-99	10	10	0	0
1	54538496	DRGA0000893	20	-1	-99	-99	-99	10	10	0	0
1	54577477	DRGA0000895	20	-1	-99	-99	-99	10	10	0	0
1	54613751	ALGA0003412	20	1	0.96629	0.5714	0.3333	8	6	2	4
1	54644664	ALGA0003413	20	1	0.96629	0.5714	0.3333	8	6	2	4
1	54665631	INRA0002345	20	1	0.96629	0.5714	0.3333	8	6	2	4
1	54689036	DIAS0001072	20	1	0.96629	0.5714	0.3333	8	6	2	4
1	54710022	ALGA0003423	20	2	1.84803	0.3636	0.6667	4	7	6	3
1	54731739	MARC0026427	20	2	2.02687	0.3846	0.7143	5	8	5	2
1	54754931	ASGA0002828	20	1	0.96629	0.5714	0.3333	8	6	2	4
1	54781076	ALGA0003428	20	1	0.96629	0.5714	0.3333	8	6	2	4
1	54803513	ALGA0003430	20	2	1.84803	0.3636	0.6667	4	7	6	3
1	54824085	ALGA0003431	20	1	2.99527	0.5556	0	10	8	0	2
1	54871558	H3GA0001728	20	1	0.96629	0.5714	0.3333	8	6	2	4
1	54892592	ALGA0003435	20	1	0.96629	0.5714	0.3333	8	6	2	4
1	54943639	ASGA0002841	20	1	0.96629	0.5714	0.3333	8	6	2	4
1	54963969	H3GA0001730	20	-1	-99	-99	-99	10	10	0	0
1	54976003	H3GA0001731	20	1	0.96629	0.5714	0.3333	8	6	2	4
1	55064130	H3GA0001733	16	2	0.91209	0.4286	0.6667	3	4	6	3
1	55107398	INRA0002365	20	1	0.96629	0.5714	0.3333	8	6	2	4
1	55175679	DIAS0000655	20	-1	-99	-99	-99	10	10	0	0
1	55296111	MARC0076789	20	-1	-99	-99	-99	10	10	0	0
1	55365874	ALGA0003456	20	1	0.96629	0.5714	0.3333	8	6	2	4
1	55392407	H3GA0001738	20	1	0.96629	0.5714	0.3333	8	6	2	4
1	55474437	DIAS0000342	20	2	2.02687	0.3846	0.7143	5	8	5	2
1	55509883	ASGA0002862	20	-1	-99	-99	-99	10	10	0	0
1	55592372	ASGA0096317	20	-1	-99	-99	-99	10	10	0	0
1	55645973	ALGA0112981	20	1	0.96629	0.5714	0.3333	8	6	2	4
1	55674881	ALGA0003489	20	1	0.96629	0.5714	0.3333	8	6	2	4
1	55705557	DRGA0000908	20	1	0.96629	0.5714	0.3333	8	6	2	4
1	55734388	ASGA0002866	20	1	0.96629	0.5714	0.3333	8	6	2	4
1	55752574	ASGA0002864	18	-1	-99	-99	-99	10	8	0	0
1	55797000	ALGA0003494	20	1	0.96629	0.5714	0.3333	8	6	2	4
1	55804855	ASGA0002880	20	1	0.96629	0.5714	0.3333	8	6	2	4
1	55841116	MARC0037204	20	-1	-99	-99	-99	10	10	0	0
1	55891855	DRGA0000913	18	1	0.06401	0.5714	0.5	8	6	2	2
1	55916028	ASGA0002887	20	-1	-99	-99	-99	10	10	0	0
1	55950998	H3GA0001754	20	-1	-99	-99	-99	10	10	0	0
1	56015084	MARC0052536	20	1	0.96629	0.5714	0.3333	8	6	2	4
1	56048055	ASGA0002888	20	-1	-99	-99	-99	10	10	0	0
1	56069218	ASGA0002889	18	-1	-99	-99	-99	10	8	0	0
1	56095609	ASGA0002891	20	1	2.99527	0.5556	0	10	8	0	2
1	56104527	ALGA0003503	20	1	3.45218	0.6667	0.25	8	4	2	6
1	56160051	ALGA0003507	20	1	0.96629	0.5714	0.3333	8	6	2	4
1	56211484	M1GA0000961	20	1	0.96629	0.5714	0.3333	8	6	2	4
1	56225995	ASGA0002904	20	1	0.96629	0.5714	0.3333	8	6	2	4
1	56260384	SIRI0001339	20	1	0.96629	0.5714	0.3333	8	6	2	4
1	56345901	INRA0002424	20	1	0.96629	0.5714	0.3333	8	6	2	4
1	56368310	INRA0002425	20	1	0.96629	0.5714	0.3333	8	6	2	4
1	56379819	INRA0002426	20	-1	-99	-99	-99	10	10	0	0
1	56401474	DRGA0000925	18	1	0.06401	0.5714	0.5	8	6	2	2
1	56421925	ALGA0003516	20	1	0.96629	0.5714	0.3333	8	6	2	4
1	56441959	ALGA0003521	20	1	0.96629	0.5714	0.3333	8	6	2	4
1	56465439	ALGA0003523	20	1	0.96629	0.5714	0.3333	8	6	2	4
1	56522982	ALGA0003525	20	1	0.96629	0.5714	0.3333	8	6	2	4
1	56590973	H3GA0001764	20	-1	-99	-99	-99	10	10	0	0
1	56600034	MARC0090314	20	-1	-99	-99	-99	10	10	0	0
1	56642766	ALGA0003537	20	2	1.84803	0.3636	0.6667	4	7	6	3
1	56679889	ASGA0002927	20	-1	-99	-99	-99	10	10	0	0
1	56751397	ALGA0003538	20	1	0.96629	0.5714	0.3333	8	6	2	4
1	56761448	H3GA0001765	9	-1	-99	-99	-99	7	2	0	0
1	56770003	ASGA0104774	20	-1	-99	-99	-99	10	10	0	0
1	56785555	ALGA0003539	20	1	0.96629	0.5714	0.3333	8	6	2	4
1	56885251	ALGA0003540	20	2	1.84803	0.3636	0.6667	4	7	6	3
1	56909479	DIAS0002998	20	1	0.96629	0.5714	0.3333	8	6	2	4
1	56954806	DIAS0001185	20	-1	-99	-99	-99	10	10	0	0
1	56987346	MARC0050692	20	-1	-99	-99	-99	10	10	0	0
1	57003500	ASGA0002936	20	-1	-99	-99	-99	10	10	0	0
1	57017957	H3GA0001770	20	1	2.99527	0.5556	0	10	8	0	2
1	57059382	ALGA0003548	20	2	2.02687	0.3846	0.7143	5	8	5	2
1	57076935	DBUN0003697	19	2	1.61052	0.4167	0.7143	5	7	5	2
1	57113525	MARC0091808	20	-1	-99	-99	-99	10	10	0	0
1	57143854	INRA0002445	20	1	0.96629	0.5714	0.3333	8	6	2	4
1	57156301	MARC0007128	20	-1	-99	-99	-99	10	10	0	0
1	57175505	INRA0002446	20	-1	-99	-99	-99	10	10	0	0
1	57279206	H3GA0001775	20	1	0.96629	0.5714	0.3333	8	6	2	4
1	57313521	DRGA0000929	20	2	2.02687	0.3846	0.7143	5	8	5	2
1	57403695	ASGA0087818	20	2	1.84803	0.3636	0.6667	4	7	6	3
1	57421355	SIRI0001021	20	2	1.84803	0.3636	0.6667	4	7	6	3
1	57499627	ASGA0002937	20	-1	-99	-99	-99	10	10	0	0
1	57535812	H3GA0001779	20	2	1.84803	0.3636	0.6667	4	7	6	3
1	57571220	ASGA0002941	20	-1	-99	-99	-99	10	10	0	0
1	57593945	MARC0093541	20	-1	-99	-99	-99	10	10	0	0
1	57617892	ALGA0003562	20	2	1.84803	0.3636	0.6667	4	7	6	3
1	57631883	ALGA0003563	20	-1	-99	-99	-99	10	10	0	0
1	57646387	ASGA0002947	20	1	0.96629	0.5714	0.3333	8	6	2	4
1	57663451	DRGA0000934	20	1	0.96629	0.5714	0.3333	8	6	2	4
1	57725410	ASGA0002948	20	-1	-99	-99	-99	10	10	0	0
1	57752287	ASGA0002949	20	1	3.45218	0.6667	0.25	8	4	2	6
1	57772347	ALGA0003570	20	1	0.96629	0.5714	0.3333	8	6	2	4
1	57788620	ALGA0003571	20	1	0.96629	0.5714	0.3333	8	6	2	4
1	57832041	ASGA0002957	20	2	1.84803	0.3636	0.6667	4	7	6	3
1	57847687	ALGA0003579	20	1	0.96629	0.5714	0.3333	8	6	2	4
1	57988841	MARC0038944	20	2	1.84803	0.3636	0.6667	4	7	6	3
1	58009743	MARC0047693	20	-1	-99	-99	-99	10	10	0	0
1	58058852	MARC0051679	20	2	1.84803	0.3636	0.6667	4	7	6	3
1	58145695	ALGA0003581	20	-1	-99	-99	-99	10	10	0	0
1	58174127	ALGA0003583	20	-1	-99	-99	-99	10	10	0	0
1	58187758	ALGA0003587	20	2	1.84803	0.3636	0.6667	4	7	6	3
1	58210178	DRGA0000938	20	1	0.96629	0.5714	0.3333	8	6	2	4
1	58250612	MARC0063377	20	2	1.84803	0.3636	0.6667	4	7	6	3
1	58265338	INRA0002489	20	2	2.02687	0.3846	0.7143	5	8	5	2
1	58289611	ASGA0002967	20	2	2.02687	0.3846	0.7143	5	8	5	2
1	58323668	ASGA0002969	18	2	0.90805	0.4444	0.6667	4	5	6	3
1	58351047	ASGA0002971	20	1	0.96629	0.5714	0.3333	8	6	2	4
1	58375743	ALGA0003592	20	2	1.84803	0.3636	0.6667	4	7	6	3
1	58419744	H3GA0001791	18	2	0.90805	0.4444	0.6667	4	5	6	3
1	58462599	DRGA0000942	20	-1	-99	-99	-99	10	10	0	0
1	58567594	ALGA0003606	20	2	2.02687	0.3846	0.7143	5	8	5	2
1	58588471	MARC0094845	20	1	0.96629	0.5714	0.3333	8	6	2	4
1	58615445	ASGA0002979	20	2	1.84803	0.3636	0.6667	4	7	6	3
1	58635574	CASI0010753	20	-1	-99	-99	-99	10	10	0	0
1	58703050	ASGA0002985	20	2	2.02687	0.3846	0.7143	5	8	5	2
1	58722106	ASGA0002980	20	2	2.02687	0.3846	0.7143	5	8	5	2
1	58765620	ALGA0003611	20	2	2.02687	0.3846	0.7143	5	8	5	2
1	58788862	ASGA0002987	20	2	1.84803	0.3636	0.6667	4	7	6	3
1	58813595	ALGA0003618	20	2	2.02687	0.3846	0.7143	5	8	5	2
1	58852748	ALGA0003621	20	2	2.02687	0.3846	0.7143	5	8	5	2
1	58889337	ASGA0002989	20	2	2.02687	0.3846	0.7143	5	8	5	2
1	58913102	ALGA0003623	20	2	1.84803	0.3636	0.6667	4	7	6	3
1	58949754	ALGA0003627	20	-1	-99	-99	-99	10	10	0	0
1	58984446	ALGA0003632	20	2	1.84803	0.3636	0.6667	4	7	6	3
1	59019717	ASGA0002998	20	2	1.84803	0.3636	0.6667	4	7	6	3
1	59035329	ASGA0003001	19	2	1.36945	0.4	0.6667	4	6	6	3
1	59054071	ASGA0003003	20	-1	-99	-99	-99	10	10	0	0
1	59081560	ALGA0003639	20	2	1.84803	0.3636	0.6667	4	7	6	3
1	59103043	ALGA0003642	20	-1	-99	-99	-99	10	10	0	0
1	59169232	ALGA0003646	20	2	1.84803	0.3636	0.6667	4	7	6	3
1	59189483	MARC0023432	20	2	2.02687	0.3846	0.7143	5	8	5	2
1	59201506	ASGA0003019	20	2	1.84803	0.3636	0.6667	4	7	6	3
1	59218712	ALGA0003650	20	2	1.84803	0.3636	0.6667	4	7	6	3
1	59231637	ASGA0003022	19	2	1.36945	0.4	0.6667	4	6	6	3
1	59282742	ASGA0003027	20	2	1.84803	0.3636	0.6667	4	7	6	3
1	59306202	ALGA0003655	20	-1	-99	-99	-99	10	10	0	0
1	59334808	INRA0002536	20	2	1.84803	0.3636	0.6667	4	7	6	3
1	59346660	H3GA0001807	20	2	2.02687	0.3846	0.7143	5	8	5	2
1	59366606	ASGA0003028	20	2	1.84803	0.3636	0.6667	4	7	6	3
1	59446293	H3GA0001809	20	2	1.84803	0.3636	0.6667	4	7	6	3
1	59559692	MARC0038780	20	2	1.84803	0.3636	0.6667	4	7	6	3
1	59580742	MARC0060278	20	-1	-99	-99	-99	10	10	0	0
1	59690641	MARC0049401	20	-1	-99	-99	-99	10	10	0	0
1	59739777	MARC0072879	20	2	2.02687	0.3846	0.7143	5	8	5	2
1	59780289	SIRI0000445	20	-1	-99	-99	-99	10	10	0	0
1	59802697	H3GA0055856	20	2	1.84803	0.3636	0.6667	4	7	6	3
1	59831663	ALGA0003670	20	2	1.84803	0.3636	0.6667	4	7	6	3
1	59867521	ALGA0003672	20	2	2.02687	0.3846	0.7143	5	8	5	2
1	59893974	MARC0056841	20	-1	-99	-99	-99	10	10	0	0
1	59920532	ASGA0003043	20	2	1.84803	0.3636	0.6667	4	7	6	3
1	59941179	MARC0003007	20	1	1.84803	0.6364	0.3333	7	4	3	6
1	59984669	BGIS0001103	20	-1	-99	-99	-99	10	10	0	0
1	60011567	ASGA0003045	19	2	1.36945	0.4	0.6667	4	6	6	3
1	60029563	ASGA0003049	18	2	0.90805	0.4444	0.6667	4	5	6	3
1	60047675	ASGA0003051	20	-1	-99	-99	-99	10	10	0	0
1	60087467	ALGA0003690	20	1	0.96629	0.5714	0.3333	8	6	2	4
1	60148670	ASGA0102072	20	-1	-99	-99	-99	10	10	0	0
1	60215187	ASGA0003055	18	1	0.06401	0.5714	0.5	8	6	2	2
1	60255360	DRGA0000958	20	-1	-99	-99	-99	10	10	0	0
1	60354455	ASGA0095561	20	1	1.84803	0.6364	0.3333	7	4	3	6
1	60399746	MARC0065740	20	-1	-99	-99	-99	10	10	0	0
1	60451696	H3GA0055815	18	2	0.90805	0.4444	0.6667	4	5	6	3
1	60543941	ASGA0089196	15	1	1.80842	0.6364	0.25	7	4	1	3
1	60606121	MARC0027518	19	2	1.61052	0.4167	0.7143	5	7	5	2
1	60627538	MARC0076100	20	1	1.84803	0.6364	0.3333	7	4	3	6
1	60628094	MARC0029325	20	1	8.63046	1	0.3333	5	0	5	10
1	60650447	ASGA0083328	20	-1	-99	-99	-99	10	10	0	0
1	60690904	ASGA0003062	20	1	8.63046	1	0.3333	5	0	5	10
1	60755281	ALGA0003699	20	-1	-99	-99	-99	10	10	0	0
1	60781367	ASGA0003063	20	1	1.84803	0.6364	0.3333	7	4	3	6
1	60814303	H3GA0001822	20	1	1.84803	0.6364	0.3333	7	4	3	6
1	60838260	MARC0057512	20	1	1.84803	0.6364	0.3333	7	4	3	6
1	60857424	ASGA0003069	20	1	1.84803	0.6364	0.3333	7	4	3	6
1	60918022	H3GA0001825	20	-1	-99	-99	-99	10	10	0	0
1	60949263	ASGA0003070	20	1	1.84803	0.6364	0.3333	7	4	3	6
1	61016460	ASGA0003071	20	1	1.84803	0.6364	0.3333	7	4	3	6
1	61073301	INRA0002552	20	1	0.96629	0.5714	0.3333	8	6	2	4
1	61122084	MARC0001388	19	2	1.61052	0.4167	0.7143	5	7	5	2
1	61144121	ALGA0003711	12	1	5.71563	1	0.4286	5	0	3	4
1	61172877	ALGA0003713	20	2	2.02687	0.3846	0.7143	5	8	5	2
1	61200028	ALGA0003716	20	1	8.63046	1	0.3333	5	0	5	10
1	61215193	DRGA0000963	20	2	1.84803	0.3636	0.6667	4	7	6	3
1	61228904	H3GA0001828	20	2	1.84803	0.3636	0.6667	4	7	6	3
1	61249225	ASGA0003080	20	2	1.84803	0.3636	0.6667	4	7	6	3
1	61271394	ALGA0003725	20	2	1.84803	0.3636	0.6667	4	7	6	3
1	61297240	ASGA0003081	20	2	1.84803	0.3636	0.6667	4	7	6	3
1	61318470	ALGA0003728	20	2	2.02687	0.3846	0.7143	5	8	5	2
1	61339052	ASGA0003088	20	-1	-99	-99	-99	10	10	0	0
1	61351537	DRGA0000971	20	2	1.84803	0.3636	0.6667	4	7	6	3
1	61369021	MARC0077605	20	2	1.84803	0.3636	0.6667	4	7	6	3
1	61390086	ALGA0003731	20	2	1.84803	0.3636	0.6667	4	7	6	3
1	61420032	DRGA0000977	20	2	1.84803	0.3636	0.6667	4	7	6	3
1	61434882	ASGA0003091	20	2	1.84803	0.3636	0.6667	4	7	6	3
1	61463599	ALGA0003741	20	2	2.02687	0.3846	0.7143	5	8	5	2
1	61499482	MARC0013135	20	1	0.96629	0.5714	0.3333	8	6	2	4
1	61530113	ALGA0003751	20	1	0.96629	0.5714	0.3333	8	6	2	4
1	61554330	ASGA0003097	20	1	0.96629	0.5714	0.3333	8	6	2	4
1	61577788	ASGA0003100	20	2	1.84803	0.3636	0.6667	4	7	6	3
1	61637622	DRGA0017409	20	-1	-99	-99	-99	10	10	0	0
1	61645000	MARC0052892	20	1	0.96629	0.5714	0.3333	8	6	2	4
1	61723344	ALGA0110077	20	1	0.96629	0.5714	0.3333	8	6	2	4
1	61767233	DRGA0000981	20	-1	-99	-99	-99	10	10	0	0
1	61775371	DRGA0000980	20	1	0.96629	0.5714	0.3333	8	6	2	4
1	61789674	ASGA0003102	20	1	0.96629	0.5714	0.3333	8	6	2	4
1	61847884	ALGA0003761	20	1	0.96629	0.5714	0.3333	8	6	2	4
1	61869330	ASGA0003107	20	-1	-99	-99	-99	10	10	0	0
1	61885338	ALGA0003762	20	1	0.96629	0.5714	0.3333	8	6	2	4
1	61936687	MARC0026746	20	2	1.84803	0.3636	0.6667	4	7	6	3
1	61980864	ASGA0003114	20	1	0.96629	0.5714	0.3333	8	6	2	4
1	61998321	INRA0002574	20	-1	-99	-99	-99	10	10	0	0
1	62027136	DRGA0000987	20	-1	-99	-99	-99	10	10	0	0
1	62053122	DRGA0000988	20	1	0.96629	0.5714	0.3333	8	6	2	4
1	62074606	ASGA0003117	20	2	2.02687	0.3846	0.7143	5	8	5	2
1	62106356	ALGA0003777	20	-1	-99	-99	-99	10	10	0	0
1	62127971	ALGA0003779	20	1	0.96629	0.5714	0.3333	8	6	2	4
1	62177131	H3GA0001850	20	-1	-99	-99	-99	10	10	0	0
1	62211474	ALGA0003782	20	-1	-99	-99	-99	10	10	0	0
1	62237941	INRA0002582	20	2	1.84803	0.3636	0.6667	4	7	6	3
1	62253660	ALGA0003787	20	2	1.84803	0.3636	0.6667	4	7	6	3
1	62287294	ALGA0003788	20	1	0.96629	0.5714	0.3333	8	6	2	4
1	62317748	ALGA0003793	20	1	0.96629	0.5714	0.3333	8	6	2	4
1	62346629	DRGA0000990	20	-1	-99	-99	-99	10	10	0	0
1	62390833	ALGA0003797	20	1	0.96629	0.5714	0.3333	8	6	2	4
1	62435437	ALGA0003800	20	1	0.96629	0.5714	0.3333	8	6	2	4
1	62460785	MARC0108493	17	2	0.0943	0.5714	0.6667	8	6	2	1
1	62509799	DRGA0000994	20	-1	-99	-99	-99	10	10	0	0
1	62542459	ALGA0003807	20	2	1.84803	0.3636	0.6667	4	7	6	3
1	62560670	ASGA0003137	20	-1	-99	-99	-99	10	10	0	0
1	62582069	ALGA0003812	20	2	1.84803	0.3636	0.6667	4	7	6	3
1	62605566	ASGA0003143	20	2	2.02687	0.3846	0.7143	5	8	5	2
1	62630220	H3GA0001857	20	-1	-99	-99	-99	10	10	0	0
1	62650351	ALGA0003818	20	2	2.02687	0.3846	0.7143	5	8	5	2
1	62671712	ASGA0003139	20	2	2.02687	0.3846	0.7143	5	8	5	2
1	62692179	ASGA0003145	18	2	1.19664	0.4545	0.7143	5	6	5	2
1	62699662	SIRI0000487	20	2	1.84803	0.3636	0.6667	4	7	6	3
1	62796636	ALGA0003826	20	2	2.02687	0.3846	0.7143	5	8	5	2
1	62812465	ALGA0003829	20	2	1.84803	0.3636	0.6667	4	7	6	3
1	62897862	MARC0027557	20	1	0.96629	0.5714	0.3333	8	6	2	4
1	62960134	ALGA0003836	20	1	0.96629	0.5714	0.3333	8	6	2	4
1	62998138	ASGA0003153	20	2	2.02687	0.3846	0.7143	5	8	5	2
1	63023865	DRGA0001009	20	2	2.02687	0.3846	0.7143	5	8	5	2
1	63044684	ASGA0003156	20	1	0.96629	0.5714	0.3333	8	6	2	4
1	63124147	MARC0085254	20	2	2.02687	0.3846	0.7143	5	8	5	2
1	63130660	ASGA0091084	20	2	1.84803	0.3636	0.6667	4	7	6	3
1	63244764	ASGA0003157	20	-1	-99	-99	-99	10	10	0	0
1	63267327	MARC0063106	20	-1	-99	-99	-99	10	10	0	0
1	63304105	DRGA0001016	20	-1	-99	-99	-99	10	10	0	0
1	63333037	DRGA0001019	20	2	2.02687	0.3846	0.7143	5	8	5	2
1	63374175	ALGA0003844	20	-1	-99	-99	-99	10	10	0	0
1	63398602	ASGA0003159	20	2	2.02687	0.3846	0.7143	5	8	5	2
1	63431409	DRGA0001020	20	2	2.02687	0.3846	0.7143	5	8	5	2
1	63467612	DRGA0001024	20	2	1.84803	0.3636	0.6667	4	7	6	3
1	63501937	ALGA0003852	20	2	2.02687	0.3846	0.7143	5	8	5	2
1	63544466	ALGA0003853	20	-1	-99	-99	-99	10	10	0	0
1	63570154	MARC0071245	20	1	0.96629	0.5714	0.3333	8	6	2	4
1	63610385	ALGA0003855	20	-1	-99	-99	-99	10	10	0	0
1	63688187	INRA0002627	20	-1	-99	-99	-99	10	10	0	0
1	63716132	ALGA0003859	20	2	2.02687	0.3846	0.7143	5	8	5	2
1	63800649	H3GA0001865	20	-1	-99	-99	-99	10	10	0	0
1	63870117	ASGA0097137	20	1	0.96629	0.5714	0.3333	8	6	2	4
1	63880572	ASGA0003162	20	2	2.02687	0.3846	0.7143	5	8	5	2
1	63923067	ASGA0003163	20	2	1.84803	0.3636	0.6667	4	7	6	3
1	63936711	ASGA0003164	20	2	2.02687	0.3846	0.7143	5	8	5	2
1	63957374	ASGA0003166	20	2	1.84803	0.3636	0.6667	4	7	6	3
1	63981114	ASGA0003167	20	-1	-99	-99	-99	10	10	0	0
1	64039056	INRA0002631	20	2	2.02687	0.3846	0.7143	5	8	5	2
1	64056930	DRGA0001033	20	-1	-99	-99	-99	10	10	0	0
1	64092019	ALGA0003867	20	1	0.96629	0.5714	0.3333	8	6	2	4
1	64126251	ASGA0003169	20	-1	-99	-99	-99	10	10	0	0
1	64149153	MARC0001491	19	2	1.36945	0.4	0.6667	4	6	6	3
1	64185084	ALGA0003870	20	-1	-99	-99	-99	10	10	0	0
1	64435132	ASGA0003175	20	1	0.96629	0.5714	0.3333	8	6	2	4
1	64537564	INRA0002644	20	-1	-99	-99	-99	10	10	0	0
1	64583288	ALGA0003873	20	-1	-99	-99	-99	10	10	0	0
1	64607881	H3GA0001869	20	2	2.02687	0.3846	0.7143	5	8	5	2
1	64623561	MARC0068954	20	-1	-99	-99	-99	10	10	0	0
1	64641066	MARC0010504	19	2	1.36945	0.4	0.6667	4	6	6	3
1	64661156	DRGA0001043	20	1	0.96629	0.5714	0.3333	8	6	2	4
1	64684664	ALGA0003879	20	2	1.84803	0.3636	0.6667	4	7	6	3
1	64747093	ALGA0003880	20	-1	-99	-99	-99	10	10	0	0
1	64767125	MARC0038546	20	1	0.96629	0.5714	0.3333	8	6	2	4
1	64787788	MARC0065312	20	1	0.96629	0.5714	0.3333	8	6	2	4
1	64804814	DRGA0001052	20	2	2.02687	0.3846	0.7143	5	8	5	2
1	64823648	MARC0026060	20	2	1.84803	0.3636	0.6667	4	7	6	3
1	64853253	DRGA0001050	20	2	1.84803	0.3636	0.6667	4	7	6	3
1	64882756	DRGA0001049	20	-1	-99	-99	-99	10	10	0	0
1	64936220	ASGA0003182	20	-1	-99	-99	-99	10	10	0	0
1	64972994	DRGA0001055	20	1	0.96629	0.5714	0.3333	8	6	2	4
1	64998831	DRGA0001058	20	-1	-99	-99	-99	10	10	0	0
1	65026605	DRGA0001059	20	1	0.96629	0.5714	0.3333	8	6	2	4
1	65056130	ASGA0003185	20	2	2.02687	0.3846	0.7143	5	8	5	2
1	65101877	ALGA0003891	20	-1	-99	-99	-99	10	10	0	0
1	65123716	ALGA0003892	20	2	2.02687	0.3846	0.7143	5	8	5	2
1	65157747	ALGA0003893	20	2	2.02687	0.3846	0.7143	5	8	5	2
1	65180276	DRGA0001062	20	2	2.02687	0.3846	0.7143	5	8	5	2
1	65207576	ALGA0003894	20	-1	-99	-99	-99	10	10	0	0
1	65228345	DRGA0001063	20	-1	-99	-99	-99	10	10	0	0
1	65386239	SIRI0000966	20	-1	-99	-99	-99	10	10	0	0
1	65386385	SIRI0000967	20	-1	-99	-99	-99	10	10	0	0
1	65402776	ALGA0109882	20	-1	-99	-99	-99	10	10	0	0
1	65412703	ASGA0003188	20	-1	-99	-99	-99	10	10	0	0
1	65424267	ALGA0003898	20	-1	-99	-99	-99	10	10	0	0
1	65464539	DRGA0001067	20	-1	-99	-99	-99	10	10	0	0
1	65477420	DRGA0001068	20	-1	-99	-99	-99	10	10	0	0
1	65564100	ALGA0003896	20	-1	-99	-99	-99	10	10	0	0
1	65635418	ASGA0003191	20	-1	-99	-99	-99	10	10	0	0
1	65671736	ALGA0003900	20	-1	-99	-99	-99	10	10	0	0
1	65694676	INRA0002659	20	-1	-99	-99	-99	10	10	0	0
1	65738278	DRGA0001072	20	-1	-99	-99	-99	10	10	0	0
1	65773906	ALGA0003901	20	-1	-99	-99	-99	10	10	0	0
1	65794212	INRA0002665	20	-1	-99	-99	-99	10	10	0	0
1	65821757	ASGA0003193	20	-1	-99	-99	-99	10	10	0	0
1	65852461	DRGA0001073	20	-1	-99	-99	-99	10	10	0	0
1	65873816	INRA0002667	19	2	1.36945	0.4	0.6667	4	6	6	3
1	65904406	ASGA0003194	20	-1	-99	-99	-99	10	10	0	0
1	66019708	ASGA0097561	20	-1	-99	-99	-99	10	10	0	0
1	66079311	ALGA0003904	20	-1	-99	-99	-99	10	10	0	0
1	66105140	H3GA0001876	20	2	1.84803	0.3636	0.6667	4	7	6	3
1	66124831	DRGA0001075	20	-1	-99	-99	-99	10	10	0	0
1	66139155	ALGA0003905	20	-1	-99	-99	-99	10	10	0	0
1	66198733	ASGA0003200	20	2	1.84803	0.3636	0.6667	4	7	6	3
1	66281729	ASGA0091357	20	-1	-99	-99	-99	10	10	0	0
1	66317586	MARC0112869	20	-1	-99	-99	-99	10	10	0	0
1	66334845	MARC0059892	20	2	1.84803	0.3636	0.6667	4	7	6	3
1	66352589	CASI0007774	20	2	1.84803	0.3636	0.6667	4	7	6	3
1	66372313	ALGA0003917	20	-1	-99	-99	-99	10	10	0	0
1	66384742	M1GA0000987	20	2	1.84803	0.3636	0.6667	4	7	6	3
1	66406347	H3GA0001881	20	2	1.84803	0.3636	0.6667	4	7	6	3
1	66523382	ALGA0003918	20	2	1.84803	0.3636	0.6667	4	7	6	3
1	66642254	ALGA0003920	20	2	1.84803	0.3636	0.6667	4	7	6	3
1	66714708	ALGA0003922	20	2	1.84803	0.3636	0.6667	4	7	6	3
1	66743326	ASGA0003202	20	-1	-99	-99	-99	10	10	0	0
1	66763799	ALGA0003926	20	2	1.84803	0.3636	0.6667	4	7	6	3
1	66781417	INRA0002686	20	2	1.84803	0.3636	0.6667	4	7	6	3
1	66797927	DRGA0001089	20	-1	-99	-99	-99	10	10	0	0
1	66834894	ASGA0003205	20	-1	-99	-99	-99	10	10	0	0
1	66920286	ASGA0003207	20	-1	-99	-99	-99	10	10	0	0
1	66965489	MARC0024388	20	-1	-99	-99	-99	10	10	0	0
1	66986811	DRGA0001092	20	-1	-99	-99	-99	10	10	0	0
1	67014592	DRGA0001093	20	-1	-99	-99	-99	10	10	0	0
1	67028519	MARC0104877	20	-1	-99	-99	-99	10	10	0	0
1	67034509	ALGA0102804	20	-1	-99	-99	-99	10	10	0	0
1	67046402	ASGA0097034	20	-1	-99	-99	-99	10	10	0	0
1	67061672	ALGA0124376	20	-1	-99	-99	-99	10	10	0	0
1	67117055	ALGA0003927	20	-1	-99	-99	-99	10	10	0	0
1	67150255	ALGA0003930	20	-1	-99	-99	-99	10	10	0	0
1	67191310	MARC0059407	20	-1	-99	-99	-99	10	10	0	0
1	67210478	ASGA0003214	20	-1	-99	-99	-99	10	10	0	0
1	67256904	ALGA0003935	20	-1	-99	-99	-99	10	10	0	0
1	67290456	ASGA0003215	18	-1	-99	-99	-99	10	8	0	0
1	67340014	ASGA0003216	20	-1	-99	-99	-99	10	10	0	0
1	67356724	ASGA0003218	20	-1	-99	-99	-99	10	10	0	0
1	67380577	DRGA0001098	20	-1	-99	-99	-99	10	10	0	0
1	67396645	ASGA0003219	20	-1	-99	-99	-99	10	10	0	0
1	67415748	ASGA0003223	20	-1	-99	-99	-99	10	10	0	0
1	67545784	INRA0002704	20	-1	-99	-99	-99	10	10	0	0
1	67615235	ASGA0003229	20	-1	-99	-99	-99	10	10	0	0
1	67631683	MARC0104726	20	-1	-99	-99	-99	10	10	0	0
1	67693758	H3GA0001888	20	-1	-99	-99	-99	10	10	0	0
1	67748732	ALGA0003946	18	-1	-99	-99	-99	10	8	0	0
1	67789268	ASGA0003231	20	-1	-99	-99	-99	10	10	0	0
1	67856310	DRGA0001102	20	-1	-99	-99	-99	10	10	0	0
1	67876385	ASGA0003233	19	-1	-99	-99	-99	10	9	0	0
1	67888166	ALGA0003951	20	-1	-99	-99	-99	10	10	0	0
1	67907764	ALGA0003952	20	-1	-99	-99	-99	10	10	0	0
1	67967703	ALGA0003953	20	-1	-99	-99	-99	10	10	0	0
1	68002753	MARC0051304	20	-1	-99	-99	-99	10	10	0	0
1	68038182	H3GA0001895	20	-1	-99	-99	-99	10	10	0	0
1	68146827	ASGA0003234	20	-1	-99	-99	-99	10	10	0	0
1	68170763	H3GA0001896	20	-1	-99	-99	-99	10	10	0	0
1	68201684	ALGA0003960	20	-1	-99	-99	-99	10	10	0	0
1	68277458	ASGA0003235	20	-1	-99	-99	-99	10	10	0	0
1	68364238	INRA0002723	20	-1	-99	-99	-99	10	10	0	0
1	68586157	ALGA0003968	20	-1	-99	-99	-99	10	10	0	0
1	68688001	ALGA0003972	20	-1	-99	-99	-99	10	10	0	0
1	68860591	DRGA0001106	20	2	2.02687	0.3846	0.7143	5	8	5	2
1	68873879	ASGA0003239	20	2	2.02687	0.3846	0.7143	5	8	5	2
1	68937675	INRA0002726	20	-1	-99	-99	-99	10	10	0	0
1	68972521	ASGA0003240	20	-1	-99	-99	-99	10	10	0	0
1	69043993	ASGA0003244	20	-1	-99	-99	-99	10	10	0	0
1	69105513	MARC0075306	20	-1	-99	-99	-99	10	10	0	0
1	69128641	ALGA0003981	20	-1	-99	-99	-99	10	10	0	0
1	69150208	ALGA0003988	20	1	1.84803	0.6364	0.3333	7	4	3	6
1	69187959	INRA0002742	20	1	1.84803	0.6364	0.3333	7	4	3	6
1	69205895	ALGA0003991	20	1	1.84803	0.6364	0.3333	7	4	3	6
1	69232598	ALGA0003992	20	-1	-99	-99	-99	10	10	0	0
1	69251131	ALGA0003995	20	-1	-99	-99	-99	10	10	0	0
1	69266796	DIAS0002827	20	-1	-99	-99	-99	10	10	0	0
1	69308215	ALGA0004000	20	-1	-99	-99	-99	10	10	0	0
1	69343681	ALGA0004002	20	-1	-99	-99	-99	10	10	0	0
1	69398821	ASGA0003261	20	-1	-99	-99	-99	10	10	0	0
1	69424763	ALGA0004005	20	-1	-99	-99	-99	10	10	0	0
1	69438248	ALGA0004006	20	-1	-99	-99	-99	10	10	0	0
[truncated: 57,870 more rows]

## Sheet: Permutation analysis
Genome-wide empirical distribution of the LRT under the null hypothesis for model 1
The distribution was constructed using 100,000 permutations and the 5% genome-wide significant threshold is 16.9, shown by the arrow

## Sheet: significant SNPs
Significant SNPs in Model 1
SNP ASGA0078874 appears significant but direction of effect is reversed (ie. probability of success is greater when the pair have incompatible genotypes)
Chromosome	Locus SNP 60 chip	Position Sscrofa 9	Position Sscrofa 10.2	nrecords	EffDirection	LRTChi	pSuccessSame	pSuccessDiff	nsameSuccess	nsameFailure	nDiffSuccess	nDiffFailure
SNP 60 chip			Ensembl Rel. 83
9	ALGA0051084	8076288	9183235	20	1	16.9124	1	0.1667	8	0	2	10
9	ALGA0051241	9664357	11133568	20	1	16.9124	1	0.1667	8	0	2	10
9	ALGA0051264	9878677	11355126	20	1	16.9124	1	0.1667	8	0	2	10
9	H3GA0026474	10055551	11394193	20	1	16.9124	1	0.1667	8	0	2	10
9	MARC0035401	10402072	0	20	1	16.9124	1	0.1667	8	0	2	10
9	MARC0011893	10447520	11670612	20	1	16.9124	1	0.1667	8	0	2	10
9	ASGA0041537	10500854	11819832	20	1	16.9124	1	0.1667	8	0	2	10
18	ASGA0078874	8808218	11099460	20	2	16.9124	0.1667	1	2	10	8	0
4	ALGA0022974	8921908	9885672	18	1	18.4516	0.9	0	9	1	0	8
4	ALGA0022958	8530580	9649533	20	1	21.0239	0.9091	0	10	1	0	9
4	ASGA0018141	9102556	10283814	20	1	21.0239	0.9091	0	10	1	0	9
4	ASGA0018162	9150615	10331873	20	1	21.0239	0.9091	0	10	1	0	9
4	ASGA0018166	9174000	10355258	20	1	21.0239	0.9091	0	10	1	0	9
4	H3GA0011907	9225136	10423196	20	1	21.0239	0.9091	0	10	1	0	9
4	ALGA0026060	79118258	83279186	20	1	21.0239	1	0.0909	9	0	1	10
0	ALGA0113518	0	0	20	1	21.0239	1	0.0909	9	0	1	10
