# Supplementary material for: Genome-Wide Analysis in Swine Associates Corneal Graft Rejection with Donor-Recipient Mismatches in Three Novel Histocompatibility Regions and One Locus Homologous to the Mouse H-3 Locus
Source: PLoS One. 2016 Mar 24;11(3):e0152155. doi: 10.1371/journal.pone.0152155 (PMC4806994; doi:10.1371/journal.pone.0152155)
Supplement: S1 Table — (XLSX) [file pone.0152155.s004.xlsx]

## Sheet: Sheet2
S1 Table. Distribution of donor-recipient pairs between the four outcome groups
				Recipients accepting the transplant/donor strain											Recipients rejecting the transplant/donor strain
				C769	C777	C780	C783	C784	C785	C786	C787	C836	C837		C768	C770	C773	C789	C792	C793	C795	C800R2	C808	C809
				/cc	/dd	/cc	/cc	/cc	/cc	/dd	/dd	/bb	/bb		/dd	/dd	/dd	/dd	/dd	/dd	/bb	/bb	/bb	/bb
Model	SNP location	Chromosome	Association of mismatch	SNP matching status with donor											SNP matching status with donor
	8530580	4		+	+	+	+	+	+	+	+	+	+		+	-	-	-	-	-	-	-	-	-
	8921908	4		+	+	+	+	+	+	+	+	+	x		+	-	-	-	-	-	-	-	-	-
1	9102556	4	Rejection	+	+	+	+	+	+	+	+	+	+		+	-	-	-	-	-	-	-	-	-
	9150615	4		+	+	+	+	+	+	+	+	+	+		+	-	-	-	-	-	-	-	-	-
	9174000	4		+	+	+	+	+	+	+	+	+	+		+	-	-	-	-	-	-	-	-	-
	9225136	4		+	+	+	+	+	+	+	+	+	+		+	-	-	-	-	-	-	-	-	-
1,2	79118258	4	Rejection	+	+	+	+	+	+	+	-	+	+		-	-	-	-	-	-	-	-	-	-
	8076288	9		+	+	+	+	+	+	-	-	+	+		-	-	-	-	-	-	-	-	-	-
	9664357	9		+	+	+	+	+	+	-	-	+	+		-	-	-	-	-	-	-	-	-	-
	9878677	9		+	+	+	+	+	+	-	-	+	+		-	-	-	-	-	-	-	-	-	-
1	10055551	9	Rejection	+	+	+	+	+	+	-	-	+	+		-	-	-	-	-	-	-	-	-	-
	10402072	9		+	+	+	+	+	+	-	-	+	+		-	-	-	-	-	-	-	-	-	-
	10447520	9		+	+	+	+	+	+	-	-	+	+		-	-	-	-	-	-	-	-	-	-
	10500854	9		+	+	+	+	+	+	-	-	+	+		-	-	-	-	-	-	-	-	-	-
1,2	0	?	Rejection	+	+	+	+	+	+	+	-	+	+		-	-	-	-	-	-	-	-	-	-
	124600282	1		+	-	+	+	+	+	+	+	+	-		-	-	-	-	-	-	-	-	-	-
	124983508	1		+	-	+	+	+	+	+	+	+	-		-	-	-	-	-	-	-	-	-	-
	125143466	1		+	-	+	+	+	+	+	+	+	-		-	-	-	-	-	-	-	-	-	-
	125157581	1		+	-	+	+	+	+	+	+	+	-		-	-	-	-	-	-	-	-	-	-
	125179726	1		+	-	+	+	+	+	+	+	+	-		-	-	-	-	-	-	-	-	-	-
	125335750	1		+	-	+	+	+	+	+	+	+	-		-	-	-	-	-	-	-	-	-	-
	125943273	1		+	-	+	+	+	+	+	+	+	-		-	-	-	-	-	-	-	-	-	-
	126311351	1		+	-	+	+	+	+	+	+	+	-		-	-	-	-	-	-	-	-	-	-
	126999488	1		+	-	+	+	+	+	+	+	+	-		-	-	-	-	-	-	-	-	-	-
	127153803	1		+	-	+	+	+	+	+	+	+	-		-	-	-	-	-	-	-	-	-	-
	127210941	1		+	-	+	+	+	+	+	+	+	-		-	-	-	-	-	-	-	-	-	-
	127237524	1		+	-	+	+	+	+	+	+	+	-		-	-	-	-	-	-	-	-	-	-
	127611706	1		+	-	+	+	+	+	+	+	+	-		-	-	-	-	-	-	-	-	-	-
	127812501	1		+	-	+	+	+	+	+	+	+	-		-	-	-	-	-	-	-	-	-	-
	127948912	1		+	-	+	+	+	+	+	+	+	-		-	-	-	-	-	-	-	-	-	-
	128161215	1		+	-	+	+	+	+	+	+	+	-		-	-	-	-	-	-	-	-	-	-
	128324341	1		+	-	+	+	+	+	+	+	+	-		-	-	-	-	-	-	-	-	-	-
	128544949	1		+	-	+	+	+	+	+	+	+	-		-	-	-	-	-	-	-	-	-	-
	128782494	1		+	-	+	+	+	+	+	+	+	-		-	-	-	-	-	-	-	-	-	-
2	129138742	1	Rejection	+	-	+	+	+	+	+	+	+	-		-	-	-	-	-	-	-	-	-	-
	129913052	1		+	-	+	+	+	+	+	+	+	-		-	-	-	-	-	-	-	-	-	-
	130510511	1		+	-	+	+	+	+	+	+	+	-		-	-	-	-	-	-	-	-	-	-
	131199178	1		+	-	+	+	+	+	+	+	+	-		-	-	-	-	-	-	-	-	-	-
	131230757	1		+	-	+	+	+	+	+	+	+	-		-	-	-	-	-	-	-	-	-	-
	131788422	1		+	-	+	+	+	+	+	+	+	-		-	-	-	-	-	-	-	-	-	-
	133932149	1		+	-	+	+	+	+	+	+	+	-		-	-	-	-	-	-	-	-	-	-
	134179657	1		+	-	+	+	+	+	+	+	+	-		-	-	-	-	-	-	-	-	-	-
	134205701	1		+	-	+	+	+	+	+	+	+	-		-	-	-	-	-	-	-	-	-	-
	135025911	1		+	-	+	+	+	+	+	+	+	-		-	-	-	-	-	-	-	-	-	-
	135939045	1		+	-	+	+	+	+	+	+	+	-		-	-	-	-	-	-	-	-	-	-
	136204130	1		+	-	+	+	+	+	+	+	+	-		-	-	-	-	-	-	-	-	-	-
	136226435	1		+	-	+	+	+	+	+	+	+	-		-	-	-	-	-	-	-	-	-	-
	136542952	1		+	-	+	+	+	+	+	+	+	-		-	-	-	-	-	-	-	-	-	-
	136939087	1		+	-	+	+	+	+	+	+	+	-		-	-	-	-	-	-	-	-	-	-
	137050687	1		+	-	+	+	+	+	+	+	+	x		-	-	-	-	-	-	-	-	-	-
	137462211	1		+	-	+	+	+	+	+	+	+	-		-	-	-	-	-	-	-	-	-	-
	137747728	1		+	-	+	+	+	+	+	+	+	x		-	-	-	-	-	-	-	-	-	-
	7896810	6		+	-	+	+	+	+	+	+	+	+		-	-	-	-	-	-	-	-	-	-
2	7941193	6	Rejection	+	-	+	+	+	+	+	+	+	+		-	-	-	-	-	-	-	-	-	-
	7995747	6		+	-	+	+	+	+	+	+	+	+		-	-	-	-	-	-	-	-	-	-
2	9926232	6	Rejection	+	-	+	+	+	+	+	-	+	+		-	-	-	-	-	-	-	-	-	-
2	1348721	14	Rejection	+	+	+	+	+	+	+	+	-	-		-	-	-	-	-	-	-	-	-	-
	18093368	4		+	-	-	-	+	-	-	-	-	-		+	+	+	+	+	+	+	+	+	+
1	18120434	4	Acceptance	+	-	-	-	+	-	-	-	-	-		+	+	+	+	+	+	+	+	+	+
	18583904	4		+	-	-	-	+	-	-	-	-	-		+	+	+	+	+	+	+	+	+	+
2	8808218	18	Acceptance	-	-	-	+	-	-	+	-	-	-		+	+	+	+	+	+	+	+	+	+
+	Recipient and donor matched at SNP location
-	Recipient and donor mismatched at SNP location
x	Recipient or donor has ungenotyped SNP or null allele
	? Location unknown
